# Supplementary material for: N-(4-Chloro­phen­yl)-4-(2-oxocyclo­pent­yl)butyramide
Source: Acta Crystallogr Sect E Struct Rep Online. 2008 Dec 20;65(Pt 1):o162. doi: 10.1107/S1600536808042505 (PMC2968074; doi:10.1107/S1600536808042505)
Supplement: Supplementary file 1 [file e-65-0o162-sup1.cif]

##############################################################################
###                                                                        ###
###        Electronic paper (Acta Crystallographica Section E)             ###
###                                                                        ###
##############################################################################
#                                                                            #
# This CIF contains the data in a paper accepted for publication in Acta     #
# Crystallographica Section E. It conforms to the requirements of Notes      #
# for Authors for Section E, and has been peer reviewed under the auspices   #
# of the IUCr Commission on Journals.                                        #
#                                                                            #
# Full details of the Crystallographic Information File format               #
# are given in the paper "The Crystallographic Information File (CIF):       #
# a New Standard Archive File for Crystallography" by S. R. Hall, F. H.      #
# Allen and I. D. Brown [Acta Cryst. (1991), A47, 655-685].                  #
#                                                                            #
# The current version of the core CIF dictionary is obtainable from          #
# ftp://ftp.iucr.org/pub/cif_core.dic. The current version number is 2.4.    #
#                                                                            #
# Software is freely available for graphical display of the structure(s) in  #
# this CIF.  For information consult the CIF home page http://www.iucr.org/  #
# cif/home.html                                                              #
#                                                                            #
# This file may be used for bona fide research purposes within the           #
# scientific community so long as proper attribution is given to the journal # 
# article from which it was obtained.                                        #
#                                                                            #
##############################################################################
                                             
data_global
_audit_creation_method     'SHELXL-97'
_journal_date_recd_electronic     2008-12-12
_journal_date_accepted     2008-12-13
_journal_name_full     'Acta Crystallographica, Section E'
_journal_year     2009
_journal_volume     65
_journal_issue      1
_journal_page_first     o162
_journal_page_last     o162
_journal_paper_category     QO
_journal_coeditor_code     CI2743
_publ_contact_author_name     'Xiang-Ge Zhou'
_publ_contact_author_address
;
Institute of Homogeneous Catalysis
Department of Chemistry
Sichuan University
Chengdu 610064
People's Republic of China
;
_publ_contact_author_email     'scuzhou106@yahoo.com.cn'
_publ_contact_author_fax     ?
_publ_contact_author_phone     ?
_publ_section_title
;
<i>N</i>-(4-Chlorophenyl)-4-(2-oxocyclopentyl)butyramide
;
loop_
    _publ_author_name
    _publ_author_footnote
    _publ_author_address
    'Lin-Tao Yu' .
;
Institute of Homogeneous Catalysis
Department of Chemistry
Sichuan University
Chengdu 610064
People's Republic of China
;
    'Jiang-Tao Wei' .
;
Institute of Homogeneous Catalysis
Department of Chemistry
Sichuan University
Chengdu 610064
People's Republic of China
;
    'Xiang-Ge Zhou' .
;
Institute of Homogeneous Catalysis
Department of Chemistry
Sichuan University
Chengdu 610064
People's Republic of China
;
data_I
_audit_creation_method     SHELXL-97
_chemical_name_systematic
;
<i>N</i>-(4-Chlorophenyl)-4-(2-oxocyclopentyl)butyramide
;
_chemical_name_common     ?
_chemical_formula_moiety     'C15 H18 Cl N O2'
_chemical_formula_sum     'C15 H18 Cl N O2'
_chemical_formula_iupac     'C15 H18 Cl N O2'
_chemical_formula_weight     279.75
_chemical_melting_point     ?
_symmetry_cell_setting     Triclinic
_symmetry_space_group_name_H-M     'P -1'
_symmetry_space_group_name_Hall     '-P 1'
loop_
    _symmetry_equiv_pos_as_xyz
    'x, y, z'
    '-x, -y, -z'
_cell_length_a     5.5897(2)
_cell_length_b     8.8847(3)
_cell_length_c     14.6480(4)
_cell_angle_alpha     80.906(2)
_cell_angle_beta     86.436(2)
_cell_angle_gamma     85.351(2)
_cell_volume     715.05(4)
_cell_formula_units_Z     2
_cell_measurement_reflns_used     2436
_cell_measurement_theta_min     2.82
_cell_measurement_theta_max     25.37
_cell_measurement_temperature     296(2)
_exptl_crystal_description     Plate
_exptl_crystal_colour     colourless
_exptl_crystal_size_max     0.42
_exptl_crystal_size_mid     0.40
_exptl_crystal_size_min     0.20
_exptl_crystal_density_diffrn     1.299
_exptl_crystal_density_meas     ?
_exptl_crystal_density_method     'not measured'
_exptl_crystal_F_000     296
_exptl_absorpt_coefficient_mu     0.265
_exptl_absorpt_correction_type     multi-scan
_exptl_absorpt_process_details     '(SADABS; Bruker, 2001)'
_exptl_absorpt_correction_T_min     0.895
_exptl_absorpt_correction_T_max     0.948
_exptl_special_details
;
;
_diffrn_ambient_temperature     296(2)
_diffrn_radiation_type     MoK\a
_diffrn_radiation_wavelength     0.71073
_diffrn_radiation_source     'fine-focus sealed tube'
_diffrn_radiation_monochromator     graphite
_diffrn_measurement_device_type     'Bruker SMART CCD area-detector'
_diffrn_measurement_method     '\f and \w'
_diffrn_detector_area_resol_mean     ?
_diffrn_reflns_number     8899
_diffrn_reflns_av_R_equivalents     0.0465
_diffrn_reflns_av_sigmaI/netI     0.0658
_diffrn_reflns_theta_min     2.33
_diffrn_reflns_theta_max     27.52
_diffrn_reflns_theta_full     27.52
_diffrn_measured_fraction_theta_max     0.994
_diffrn_measured_fraction_theta_full     0.994
_diffrn_reflns_limit_h_min     -7
_diffrn_reflns_limit_h_max     7
_diffrn_reflns_limit_k_min     -11
_diffrn_reflns_limit_k_max     11
_diffrn_reflns_limit_l_min     -18
_diffrn_reflns_limit_l_max     18
_diffrn_standards_number     0
_diffrn_standards_interval_count     .
_diffrn_standards_interval_time     .
_diffrn_standards_decay_%     ?
_refine_special_details
;
Refinement of <i>F</i>^2^ against ALL reflections. The weighted <i>R</i>-factor
<i>wR</i> and goodness of fit <i>S</i> are based on <i>F</i>^2^, conventional
<i>R</i>-factors <i>R</i> are based on <i>F</i>, with <i>F</i> set to zero for
negative <i>F</i>^2^. The threshold expression of <i>F</i>^2^ >
\s(<i>F</i>^2^) is used only for calculating <i>R</i>-factors(gt) <i>etc</i>.
and is not relevant to the choice of reflections for refinement.
<i>R</i>-factors based on <i>F</i>^2^ are statistically about twice as large
as those based on <i>F</i>, and <i>R</i>- factors based on ALL data will be
even larger.
;
_reflns_number_total     3273
_reflns_number_gt     1648
_reflns_threshold_expression     I>2\s(I)
_refine_ls_structure_factor_coef     Fsqd
_refine_ls_matrix_type     full
_refine_ls_R_factor_all     0.1233
_refine_ls_R_factor_gt     0.0533
_refine_ls_wR_factor_gt     0.1235
_refine_ls_wR_factor_ref     0.1467
_refine_ls_goodness_of_fit_ref     1.005
_refine_ls_restrained_S_all     1.005
_refine_ls_number_reflns     3273
_refine_ls_number_parameters     172
_refine_ls_number_restraints     0
_refine_ls_hydrogen_treatment     constr
_refine_ls_weighting_scheme     calc
_refine_ls_weighting_details
                 'calc w=1/[\s^2^(Fo^2^)+(0.0664P)^2^] where P=(Fo^2^+2Fc^2^)/3'
_atom_sites_solution_hydrogens     geom
_atom_sites_solution_primary     direct
_atom_sites_solution_secondary     difmap
_refine_ls_shift/su_max     0.001
_refine_ls_shift/su_mean     0.000
_refine_diff_density_max     0.352
_refine_diff_density_min     -0.205
_refine_ls_extinction_method     none
_refine_ls_extinction_coef     ?
loop_
    _atom_type_symbol
    _atom_type_description
    _atom_type_scat_dispersion_real
    _atom_type_scat_dispersion_imag
    _atom_type_scat_source
    'C' 'C' 0.0033 0.0016
                         'International Tables Vol C Tables 4.2.6.8 and 6.1.1.4'
    'H' 'H' 0.0000 0.0000
                         'International Tables Vol C Tables 4.2.6.8 and 6.1.1.4'
    'N' 'N' 0.0061 0.0033
                         'International Tables Vol C Tables 4.2.6.8 and 6.1.1.4'
    'O' 'O' 0.0106 0.0060
                         'International Tables Vol C Tables 4.2.6.8 and 6.1.1.4'
    'Cl' 'Cl' 0.1484 0.1585
                         'International Tables Vol C Tables 4.2.6.8 and 6.1.1.4'
_computing_data_collection     'SMART (Bruker, 2001)'
_computing_cell_refinement     'SAINT (Bruker, 2001)'
_computing_data_reduction     'SAINT (Bruker, 2001)'
_computing_structure_solution     'SHELXS97 (Sheldrick, 2008)'
_computing_structure_refinement     'SHELXL97 (Sheldrick, 2008)'
_computing_molecular_graphics     'XP in SHELXTL (Sheldrick, 2008)'
_computing_publication_material     'SHELXL97 (Sheldrick, 2008)'
loop_
    _atom_site_type_symbol
    _atom_site_label
    _atom_site_fract_x
    _atom_site_fract_y
    _atom_site_fract_z
    _atom_site_U_iso_or_equiv
    _atom_site_adp_type
    _atom_site_calc_flag
    _atom_site_refinement_flags
    _atom_site_occupancy
    _atom_site_disorder_assembly
    _atom_site_disorder_group
    Cl Cl1 1.27737(9) 0.49407(7) 0.08887(3) 0.06892(18) Uani d . 1 . .
    O O1 -0.2238(3) 1.05919(19) 0.73712(11) 0.0902(5) Uani d . 1 . .
    O O2 0.7274(3) 0.6356(2) 0.50469(10) 0.0867(5) Uani d . 1 . .
    N N1 0.5659(3) 0.70953(19) 0.36547(10) 0.0563(5) Uani d . 1 . .
    H H1N 0.4405 0.7567 0.3402 0.068 Uiso calc R 1 . .
    C C1 -0.0587(4) 0.9846(2) 0.77649(14) 0.0629(6) Uani d . 1 . .
    C C2 -0.0494(4) 0.9474(3) 0.87916(14) 0.0796(8) Uani d . 1 . .
    H H2A -0.1708 0.8781 0.9045 0.095 Uiso calc R 1 . .
    H H2B -0.0749 1.0394 0.9075 0.095 Uiso calc R 1 . .
    C C3 0.2010(4) 0.8723(3) 0.89563(15) 0.0833(8) Uani d . 1 . .
    H H3A 0.1979 0.7899 0.9477 0.100 Uiso calc R 1 . .
    H H3B 0.3091 0.9461 0.9077 0.100 Uiso calc R 1 . .
    C C4 0.2785(4) 0.8112(3) 0.80617(14) 0.0780(7) Uani d . 1 . .
    H H4A 0.4521 0.8053 0.7971 0.094 Uiso calc R 1 . .
    H H4B 0.2232 0.7101 0.8075 0.094 Uiso calc R 1 . .
    C C5 0.1666(4) 0.9211(3) 0.73132(14) 0.0690(7) Uani d . 1 . .
    H H5 0.2718 1.0058 0.7195 0.083 Uiso calc R 1 . .
    C C6 0.1382(3) 0.8771(2) 0.63830(13) 0.0604(6) Uani d . 1 . .
    H H6A 0.0857 0.9677 0.5962 0.072 Uiso calc R 1 . .
    H H6B 0.0131 0.8062 0.6438 0.072 Uiso calc R 1 . .
    C C7 0.3644(4) 0.8047(3) 0.59707(14) 0.0640(6) Uani d . 1 . .
    H H7A 0.4926 0.8726 0.5956 0.077 Uiso calc R 1 . .
    H H7B 0.4106 0.7102 0.6369 0.077 Uiso calc R 1 . .
    C C8 0.3397(4) 0.7707(3) 0.50060(13) 0.0643(6) Uani d . 1 . .
    H H8A 0.2114 0.7029 0.5022 0.077 Uiso calc R 1 . .
    H H8B 0.2928 0.8653 0.4610 0.077 Uiso calc R 1 . .
    C C9 0.5627(3) 0.6992(2) 0.45871(13) 0.0569(6) Uani d . 1 . .
    C C10 0.7424(3) 0.6552(2) 0.30324(12) 0.0480(5) Uani d . 1 . .
    C C11 0.6974(3) 0.6867(2) 0.21012(13) 0.0567(6) Uani d . 1 . .
    H H11 0.5551 0.7414 0.1916 0.068 Uiso calc R 1 . .
    C C12 0.8597(3) 0.6383(2) 0.14440(13) 0.0583(6) Uani d . 1 . .
    H H12 0.8272 0.6598 0.0820 0.070 Uiso calc R 1 . .
    C C13 1.0715(4) 0.5576(2) 0.17201(13) 0.0541(5) Uani d . 1 . .
    C C14 1.1172(3) 0.5254(2) 0.26439(13) 0.0573(6) Uani d . 1 . .
    H H14 1.2602 0.4712 0.2826 0.069 Uiso calc R 1 . .
    C C15 0.9538(3) 0.5726(2) 0.33070(13) 0.0544(5) Uani d . 1 . .
    H H15 0.9854 0.5491 0.3931 0.065 Uiso calc R 1 . .
loop_
    _atom_site_aniso_label
    _atom_site_aniso_U_11
    _atom_site_aniso_U_22
    _atom_site_aniso_U_33
    _atom_site_aniso_U_12
    _atom_site_aniso_U_13
    _atom_site_aniso_U_23
    Cl1 0.0568(3) 0.0872(4) 0.0638(3) 0.0107(3) 0.0032(2) -0.0254(3)
    O1 0.0787(10) 0.1028(12) 0.0828(10) 0.0400(9) -0.0128(8) -0.0151(9)
    O2 0.0723(10) 0.1230(13) 0.0595(9) 0.0368(10) -0.0164(8) -0.0149(9)
    N1 0.0465(9) 0.0684(11) 0.0526(9) 0.0090(8) -0.0091(7) -0.0088(8)
    C1 0.0598(12) 0.0642(14) 0.0629(12) 0.0108(11) -0.0048(10) -0.0112(11)
    C2 0.0792(15) 0.0972(18) 0.0594(13) 0.0053(14) 0.0041(12) -0.0120(13)
    C3 0.0906(17) 0.1014(19) 0.0553(12) 0.0122(15) -0.0159(12) -0.0090(13)
    C4 0.0749(15) 0.0888(17) 0.0686(14) 0.0144(13) -0.0177(12) -0.0118(13)
    C5 0.0677(13) 0.0778(15) 0.0586(12) 0.0218(12) -0.0071(11) -0.0137(12)
    C6 0.0537(12) 0.0688(14) 0.0581(11) 0.0089(11) -0.0066(10) -0.0132(11)
    C7 0.0566(12) 0.0726(15) 0.0634(12) 0.0057(11) -0.0043(10) -0.0173(11)
    C8 0.0556(12) 0.0810(15) 0.0556(12) 0.0094(11) -0.0046(10) -0.0148(11)
    C9 0.0502(11) 0.0674(14) 0.0524(11) 0.0056(11) -0.0091(10) -0.0096(10)
    C10 0.0442(10) 0.0490(12) 0.0512(10) 0.0003(9) -0.0041(9) -0.0102(9)
    C11 0.0497(11) 0.0652(13) 0.0543(11) 0.0058(10) -0.0097(9) -0.0091(10)
    C12 0.0577(12) 0.0693(14) 0.0482(11) 0.0029(11) -0.0078(9) -0.0117(10)
    C13 0.0524(11) 0.0540(12) 0.0572(11) -0.0021(10) 0.0000(9) -0.0144(10)
    C14 0.0513(11) 0.0565(13) 0.0634(12) 0.0066(10) -0.0109(10) -0.0094(11)
    C15 0.0527(11) 0.0596(13) 0.0505(11) 0.0003(10) -0.0084(9) -0.0074(10)
_geom_special_details
;
All e.s.d.'s (except the e.s.d. in the dihedral angle between two l.s. planes)
are estimated using the full covariance matrix. The cell e.s.d.'s are taken
into account individually in the estimation of e.s.d.'s in distances, angles
and torsion angles; correlations between e.s.d.'s in cell parameters are only
used when they are defined by crystal symmetry. An approximate (isotropic)
treatment of cell e.s.d.'s is used for estimating e.s.d.'s involving l.s.
planes.
;
loop_
    _geom_bond_atom_site_label_1
    _geom_bond_atom_site_label_2
    _geom_bond_site_symmetry_2
    _geom_bond_distance
    _geom_bond_publ_flag
    Cl1 C13 . 1.750(2) ?
    O1 C1 . 1.212(2) ?
    O2 C9 . 1.222(2) ?
    N1 C9 . 1.353(2) ?
    N1 C10 . 1.410(2) ?
    N1 H1N . 0.86 ?
    C1 C2 . 1.491(3) ?
    C1 C5 . 1.497(3) ?
    C2 C3 . 1.517(3) ?
    C2 H2A . 0.97 ?
    C2 H2B . 0.97 ?
    C3 C4 . 1.522(3) ?
    C3 H3A . 0.97 ?
    C3 H3B . 0.97 ?
    C4 C5 . 1.481(3) ?
    C4 H4A . 0.97 ?
    C4 H4B . 0.97 ?
    C5 C6 . 1.496(3) ?
    C5 H5 . 0.98 ?
    C6 C7 . 1.508(3) ?
    C6 H6A . 0.97 ?
    C6 H6B . 0.97 ?
    C7 C8 . 1.508(3) ?
    C7 H7A . 0.97 ?
    C7 H7B . 0.97 ?
    C8 C9 . 1.495(3) ?
    C8 H8A . 0.97 ?
    C8 H8B . 0.97 ?
    C10 C11 . 1.383(2) ?
    C10 C15 . 1.386(2) ?
    C11 C12 . 1.376(3) ?
    C11 H11 . 0.93 ?
    C12 C13 . 1.382(3) ?
    C12 H12 . 0.93 ?
    C13 C14 . 1.374(3) ?
    C14 C15 . 1.382(3) ?
    C14 H14 . 0.93 ?
    C15 H15 . 0.93 ?
loop_
    _geom_angle_atom_site_label_1
    _geom_angle_atom_site_label_2
    _geom_angle_atom_site_label_3
    _geom_angle_site_symmetry_1
    _geom_angle_site_symmetry_3
    _geom_angle
    _geom_angle_publ_flag
    C9 N1 C10 . . 130.17(15) ?
    C9 N1 H1N . . 114.9 ?
    C10 N1 H1N . . 114.9 ?
    O1 C1 C2 . . 123.9(2) ?
    O1 C1 C5 . . 126.11(19) ?
    C2 C1 C5 . . 110.00(17) ?
    C1 C2 C3 . . 104.75(17) ?
    C1 C2 H2A . . 110.8 ?
    C3 C2 H2A . . 110.8 ?
    C1 C2 H2B . . 110.8 ?
    C3 C2 H2B . . 110.8 ?
    H2A C2 H2B . . 108.9 ?
    C2 C3 C4 . . 104.48(17) ?
    C2 C3 H3A . . 110.9 ?
    C4 C3 H3A . . 110.9 ?
    C2 C3 H3B . . 110.9 ?
    C4 C3 H3B . . 110.9 ?
    H3A C3 H3B . . 108.9 ?
    C5 C4 C3 . . 105.72(18) ?
    C5 C4 H4A . . 110.6 ?
    C3 C4 H4A . . 110.6 ?
    C5 C4 H4B . . 110.6 ?
    C3 C4 H4B . . 110.6 ?
    H4A C4 H4B . . 108.7 ?
    C4 C5 C6 . . 120.96(19) ?
    C4 C5 C1 . . 104.34(17) ?
    C6 C5 C1 . . 115.15(17) ?
    C4 C5 H5 . . 105.0 ?
    C6 C5 H5 . . 105.0 ?
    C1 C5 H5 . . 105.0 ?
    C5 C6 C7 . . 113.96(16) ?
    C5 C6 H6A . . 108.8 ?
    C7 C6 H6A . . 108.8 ?
    C5 C6 H6B . . 108.8 ?
    C7 C6 H6B . . 108.8 ?
    H6A C6 H6B . . 107.7 ?
    C8 C7 C6 . . 113.75(16) ?
    C8 C7 H7A . . 108.8 ?
    C6 C7 H7A . . 108.8 ?
    C8 C7 H7B . . 108.8 ?
    C6 C7 H7B . . 108.8 ?
    H7A C7 H7B . . 107.7 ?
    C9 C8 C7 . . 114.38(16) ?
    C9 C8 H8A . . 108.7 ?
    C7 C8 H8A . . 108.7 ?
    C9 C8 H8B . . 108.7 ?
    C7 C8 H8B . . 108.7 ?
    H8A C8 H8B . . 107.6 ?
    O2 C9 N1 . . 122.76(18) ?
    O2 C9 C8 . . 122.95(18) ?
    N1 C9 C8 . . 114.29(16) ?
    C11 C10 C15 . . 119.36(18) ?
    C11 C10 N1 . . 117.04(16) ?
    C15 C10 N1 . . 123.60(16) ?
    C12 C11 C10 . . 121.07(18) ?
    C12 C11 H11 . . 119.5 ?
    C10 C11 H11 . . 119.5 ?
    C11 C12 C13 . . 119.37(18) ?
    C11 C12 H12 . . 120.3 ?
    C13 C12 H12 . . 120.3 ?
    C14 C13 C12 . . 119.93(18) ?
    C14 C13 Cl1 . . 120.45(15) ?
    C12 C13 Cl1 . . 119.61(15) ?
    C13 C14 C15 . . 120.91(18) ?
    C13 C14 H14 . . 119.5 ?
    C15 C14 H14 . . 119.5 ?
    C14 C15 C10 . . 119.36(17) ?
    C14 C15 H15 . . 120.3 ?
    C10 C15 H15 . . 120.3 ?
loop_
    _geom_torsion_atom_site_label_1
    _geom_torsion_atom_site_label_2
    _geom_torsion_atom_site_label_3
    _geom_torsion_atom_site_label_4
    _geom_torsion_site_symmetry_1
    _geom_torsion_site_symmetry_2
    _geom_torsion_site_symmetry_3
    _geom_torsion_site_symmetry_4
    _geom_torsion
    _geom_torsion_publ_flag
    O1 C1 C2 C3 . . . . -172.7(2) ?
    C5 C1 C2 C3 . . . . 5.5(3) ?
    C1 C2 C3 C4 . . . . -23.3(3) ?
    C2 C3 C4 C5 . . . . 33.3(3) ?
    C3 C4 C5 C6 . . . . -161.1(2) ?
    C3 C4 C5 C1 . . . . -29.4(2) ?
    O1 C1 C5 C4 . . . . -166.9(2) ?
    C2 C1 C5 C4 . . . . 14.9(3) ?
    O1 C1 C5 C6 . . . . -32.0(3) ?
    C2 C1 C5 C6 . . . . 149.9(2) ?
    C4 C5 C6 C7 . . . . -49.6(3) ?
    C1 C5 C6 C7 . . . . -176.49(18) ?
    C5 C6 C7 C8 . . . . -175.97(19) ?
    C6 C7 C8 C9 . . . . 179.88(18) ?
    C10 N1 C9 O2 . . . . 0.0(3) ?
    C10 N1 C9 C8 . . . . -179.45(18) ?
    C7 C8 C9 O2 . . . . 19.1(3) ?
    C7 C8 C9 N1 . . . . -161.51(18) ?
    C9 N1 C10 C11 . . . . -178.43(19) ?
    C9 N1 C10 C15 . . . . 2.0(3) ?
    C15 C10 C11 C12 . . . . -0.5(3) ?
    N1 C10 C11 C12 . . . . 179.91(18) ?
    C10 C11 C12 C13 . . . . -0.3(3) ?
    C11 C12 C13 C14 . . . . 0.5(3) ?
    C11 C12 C13 Cl1 . . . . 179.36(16) ?
    C12 C13 C14 C15 . . . . 0.1(3) ?
    Cl1 C13 C14 C15 . . . . -178.77(15) ?
    C13 C14 C15 C10 . . . . -0.9(3) ?
    C11 C10 C15 C14 . . . . 1.0(3) ?
    N1 C10 C15 C14 . . . . -179.37(18) ?
loop_
    _geom_hbond_atom_site_label_D
    _geom_hbond_atom_site_label_H
    _geom_hbond_atom_site_label_A
    _geom_hbond_site_symmetry_A
    _geom_hbond_distance_DH
    _geom_hbond_distance_HA
    _geom_hbond_distance_DA
    _geom_hbond_angle_DHA
    N1 H1N O1 2_576 0.86 2.17 2.980(2) 158
    C15 H15 O2 . 0.93 2.29 2.889(2) 121
