# Supplementary material for: N-(4-Chloro­phen­yl)-4-(2-oxocyclo­pent­yl)butyramide
Source: Acta Crystallogr Sect E Struct Rep Online. 2008 Dec 20;65(Pt 1):o162. doi: 10.1107/S1600536808042505 (PMC2968074; doi:10.1107/S1600536808042505)
Supplement: Supplementary file 2 [file e-65-0o162-Isup2.hkl]

# 
# h,k,l, Fc-squared, Fo-squared, sigma(Fo-squared) and status flag 
# 
data_I
_shelx_title ' YLT1 in P-1  C15H18NO2Cl' 
_shelx_refln_list_code          4 
_shelx_F_calc_maximum      127.11 
_exptl_crystal_F_000       296.00 
_reflns_d_resolution_high  0.7690 
 
loop_ 
 _symmetry_equiv_pos_as_xyz 
 'x, y, z' 
 '-x, -y, -z' 
 
_cell_length_a     5.5897 
_cell_length_b     8.8847 
_cell_length_c    14.6480 
_cell_angle_alpha  80.906 
_cell_angle_beta   86.436 
_cell_angle_gamma  85.351 
 
_shelx_F_squared_multiplier     1.000 
 
loop_ 
 _refln_index_h 
 _refln_index_k 
 _refln_index_l 
 _refln_F_squared_calc 
 _refln_F_squared_meas 
 _refln_F_squared_sigma 
 _refln_observed_status 
   1   0   0      535.72      538.89      6.76 o 
   2   0   0     1705.90     1808.70     19.34 o 
   3   0   0       57.30       63.36      2.33 o 
   4   0   0       69.45       71.39      3.03 o 
   5   0   0       60.90       57.53      6.44 o 
   6   0   0       22.19       18.10      5.95 o 
   7   0   0       12.66        0.77      5.87 o 
  -7   1   0       10.79        0.87      6.48 o 
  -6   1   0        0.65       -3.88      4.58 o 
  -5   1   0      313.81      319.65      7.84 o 
  -4   1   0       71.76       77.08      3.44 o 
  -3   1   0       98.48      109.54      3.55 o 
  -2   1   0       22.39       28.64      1.44 o 
  -1   1   0       20.14       21.28      0.97 o 
   0   1   0      447.84      516.01     12.37 o 
   1   1   0      369.85      316.53      8.71 o 
   2   1   0      356.01      388.26      5.69 o 
   3   1   0      193.77      186.02      3.91 o 
   4   1   0       29.54       27.10      2.11 o 
   5   1   0        0.52        1.61      1.70 o 
   6   1   0       55.09       59.76      3.77 o 
   7   1   0        9.69        7.27      6.35 o 
  -7   2   0        0.00        0.07      6.88 o 
  -6   2   0        0.00        0.68      4.99 o 
  -5   2   0       42.01       41.40      4.59 o 
  -4   2   0      137.99      141.37      4.63 o 
  -3   2   0      158.97      176.26      3.95 o 
  -2   2   0       35.79       43.22      1.78 o 
  -1   2   0      210.49      271.27      3.73 o 
   0   2   0      540.59      570.38     10.45 o 
   1   2   0    16156.22    14538.11    322.77 o 
   2   2   0       77.55       95.56      2.25 o 
   3   2   0       54.20       60.57      2.40 o 
   4   2   0       11.04       11.23      1.49 o 
   5   2   0       20.23       18.95      2.49 o 
   6   2   0       24.08       21.02      3.33 o 
   7   2   0        0.00        4.26      4.45 o 
  -6   3   0        0.31        5.76      5.93 o 
  -5   3   0       21.27       19.91      3.97 o 
  -4   3   0      167.59      164.15      5.25 o 
  -3   3   0       62.66       64.47      3.36 o 
  -2   3   0        0.82        4.83      1.33 o 
  -1   3   0       48.47       53.13      1.52 o 
   0   3   0        5.00        6.57      0.78 o 
   1   3   0        2.47        3.81      1.26 o 
   2   3   0      417.07      400.88      7.01 o 
   3   3   0        2.09        3.25      1.00 o 
   4   3   0       60.89       59.74      3.61 o 
   5   3   0       10.62       11.77      2.13 o 
   6   3   0        6.74        9.78      3.14 o 
   7   3   0        0.02       -5.41      5.41 o 
  -6   4   0       24.86       24.98      7.65 o 
  -5   4   0        2.23       -1.90      4.52 o 
  -4   4   0       53.38       53.43      3.97 o 
  -3   4   0      422.96      422.55      7.47 o 
  -2   4   0       61.39       53.02      2.35 o 
  -1   4   0       23.03       22.10      1.28 o 
   0   4   0      160.88      170.74      2.96 o 
   1   4   0      543.81      546.13     16.17 o 
   2   4   0      156.79      162.00      9.67 o 
   3   4   0        4.72        2.17      1.23 o 
   4   4   0        0.03        1.17      1.74 o 
   5   4   0       20.40       22.54      6.39 o 
   6   4   0        0.01       -3.07      3.07 o 
  -6   5   0        7.14        6.96      7.02 o 
  -5   5   0        7.34        7.76      6.27 o 
  -4   5   0        7.03        5.55      2.67 o 
  -3   5   0      141.75      132.78      4.49 o 
  -2   5   0       60.26       53.71      2.55 o 
  -1   5   0       34.42       30.61      2.92 o 
   0   5   0      282.92      270.00      5.75 o 
   1   5   0      351.72      349.60     13.49 o 
   2   5   0      134.49      135.03      4.04 o 
   3   5   0        6.64        4.37      1.75 o 
   4   5   0        5.92        4.19      2.69 o 
   5   5   0        0.47       -0.11      3.26 o 
   6   5   0        0.03        1.17      3.39 o 
  -5   6   0       40.18       45.10      9.01 o 
  -4   6   0       41.93       38.13      4.87 o 
  -3   6   0       41.24       43.08      3.64 o 
  -2   6   0       15.50       21.93      3.17 o 
  -1   6   0       26.66       27.95      2.41 o 
   0   6   0      126.23      115.96      3.80 o 
   1   6   0       10.74        7.60      1.87 o 
   2   6   0      549.22      547.60     12.78 o 
   3   6   0        1.17       -0.31      2.35 o 
   4   6   0        3.23        7.31      4.36 o 
   5   6   0        2.93        8.25      3.63 o 
   6   6   0        1.75        4.48      4.03 o 
  -5   7   0        7.65        9.80      6.86 o 
  -4   7   0        7.44        9.71      3.90 o 
  -3   7   0        4.65        5.84      5.05 o 
  -2   7   0      154.57      150.47      5.24 o 
  -1   7   0       13.71       10.24      4.16 o 
   0   7   0       36.79       39.30      2.85 o 
   1   7   0        1.98       -0.78      2.33 o 
   2   7   0      162.03      193.02      8.53 o 
   3   7   0        0.17       -1.99      3.34 o 
   4   7   0        1.47       -2.15      4.35 o 
   5   7   0        0.13        1.09      3.57 o 
   6   7   0        0.04        0.28      5.70 o 
  -4   8   0        0.03        3.44      4.14 o 
  -3   8   0       28.88       24.11      6.55 o 
  -2   8   0       10.96        7.69      3.36 o 
  -1   8   0        0.45        4.16      2.36 o 
   0   8   0        0.58        1.19      3.15 o 
   1   8   0        0.21       -0.59      3.34 o 
   2   8   0       19.47       14.73      3.70 o 
   3   8   0       39.12       26.01      6.18 o 
   4   8   0        0.01        8.50      5.20 o 
   5   8   0        0.24       -0.15      4.23 o 
  -4   9   0        0.64        2.54      7.51 o 
  -3   9   0        4.92        7.33      4.39 o 
  -2   9   0        4.59       -2.57      5.79 o 
  -1   9   0       17.36       20.63      4.09 o 
   0   9   0        0.14        2.19      3.29 o 
   1   9   0        1.53       -3.22      3.22 o 
   2   9   0        0.87        0.97      3.44 o 
   3   9   0        4.85       -0.55      5.19 o 
   4   9   0        0.61        3.62      5.45 o 
  -3  10   0        1.37        4.39      7.39 o 
  -2  10   0        0.48        2.63      7.23 o 
  -1  10   0        4.68       12.08      6.93 o 
   0  10   0        1.45       -1.92      3.65 o 
   1  10   0        5.99        8.73      4.22 o 
   2  10   0        0.69        1.77      5.68 o 
   3  10   0        0.14        3.40      6.03 o 
  -1  11   0        0.18       -1.69      7.62 o 
   0  11   0        0.07        0.58      4.51 o 
   1  11   0        1.12        5.86      5.51 o 
   2  11   0        1.75       -6.61      6.61 o 
  -2 -11   1        0.05        4.16      6.95 o 
  -1 -11   1        0.09       -3.86      4.56 o 
   0 -11   1        1.05        1.18      4.66 o 
   1 -11   1        5.22        1.45      8.13 o 
  -3 -10   1        3.48        0.10      5.83 o 
  -2 -10   1        0.11        5.64      7.17 o 
  -1 -10   1        0.90        0.10      8.39 o 
   0 -10   1        0.12        3.43      4.08 o 
   1 -10   1        0.21        3.41      8.25 o 
   2 -10   1        5.93        1.67      6.63 o 
  -4  -9   1        0.00        0.20      5.44 o 
  -3  -9   1        1.24        8.00      5.92 o 
  -2  -9   1        8.09       15.57      6.22 o 
  -1  -9   1       10.43       10.36      3.75 o 
   0  -9   1        3.90        1.46      5.28 o 
   1  -9   1        8.39        8.59      4.09 o 
   2  -9   1       15.90       12.97      5.96 o 
   3  -9   1        1.33       -4.80      5.41 o 
  -5  -8   1        0.00        7.26      4.26 o 
  -4  -8   1        1.78        1.79      4.94 o 
  -3  -8   1        0.00        5.28      5.04 o 
  -2  -8   1       32.83       20.88      5.76 o 
  -1  -8   1       24.49       51.38      6.83 o 
   0  -8   1       21.84       18.29      3.79 o 
   1  -8   1       11.52       13.38      3.45 o 
   2  -8   1       12.04       10.57      2.88 o 
   3  -8   1        0.42       -3.36      3.36 o 
   4  -8   1        0.91        3.60      4.02 o 
  -5  -7   1        0.56        0.26      3.73 o 
  -4  -7   1        1.09        3.39      4.72 o 
  -3  -7   1       13.55       11.77      3.38 o 
  -2  -7   1       11.04        8.39      5.34 o 
  -1  -7   1        6.06        3.83      2.66 o 
   0  -7   1       69.75       63.19      4.28 o 
   1  -7   1        3.63        5.69      2.16 o 
   2  -7   1        1.32        0.83      2.67 o 
   3  -7   1        0.33       -1.47      2.45 o 
   4  -7   1        0.24        0.45      4.80 o 
   5  -7   1        9.61        8.22      4.35 o 
  -6  -6   1        0.96        4.66      4.19 o 
  -5  -6   1        5.78        8.76      3.74 o 
  -4  -6   1        5.10        2.89      4.06 o 
  -3  -6   1        4.14        7.69      2.78 o 
  -2  -6   1       34.89       25.67      3.18 o 
  -1  -6   1        1.04       -0.82      2.00 o 
   0  -6   1      152.12      159.33      4.41 o 
   1  -6   1        1.65        1.80      1.59 o 
   2  -6   1        7.89        9.92      1.84 o 
   3  -6   1      119.94      122.92      4.22 o 
   4  -6   1        7.72       13.10      3.86 o 
   5  -6   1       10.02        6.96      3.92 o 
  -6  -5   1        0.01        1.95      4.36 o 
  -5  -5   1        1.01        1.37      4.59 o 
  -4  -5   1       19.64       20.89      4.33 o 
  -3  -5   1        5.78        8.80      2.56 o 
  -2  -5   1      113.13      115.17      4.08 o 
  -1  -5   1      109.06      118.84      3.49 o 
   0  -5   1      119.58      113.79      3.42 o 
   1  -5   1       42.36       34.26      3.32 o 
   2  -5   1       12.78       13.53      1.65 o 
   3  -5   1      325.44      334.08      6.70 o 
   4  -5   1        5.68        6.16      2.71 o 
   5  -5   1       16.76       10.95      6.30 o 
   6  -5   1        0.00        4.23      6.72 o 
  -6  -4   1       14.01       13.06      3.78 o 
  -5  -4   1        6.48        4.46      2.97 o 
  -4  -4   1        7.72        6.87      2.07 o 
  -3  -4   1        2.49        0.63      1.16 o 
  -2  -4   1       14.33       16.71      1.92 o 
  -1  -4   1     2274.58     2191.25     44.95 o 
   0  -4   1        3.57        4.17      0.86 o 
   1  -4   1        4.13        3.85      0.98 o 
   2  -4   1       21.37       25.66      2.13 o 
   3  -4   1       28.18       35.23      2.45 o 
   4  -4   1        4.96        6.51      2.05 o 
   5  -4   1       39.65       31.68      6.70 o 
   6  -4   1        3.55        7.04      6.92 o 
  -7  -3   1        0.36       -1.28      5.79 o 
  -6  -3   1      102.95      120.03      7.31 o 
  -5  -3   1        0.00        3.29      2.17 o 
  -4  -3   1       42.91       34.95      2.18 o 
  -3  -3   1        8.91       13.05      2.50 o 
  -2  -3   1      250.19      256.06      4.27 o 
  -1  -3   1       77.43       47.28      3.43 o 
   0  -3   1      644.78      684.47     10.32 o 
   1  -3   1      168.82      170.10      3.32 o 
   2  -3   1      419.08      396.18      6.40 o 
   3  -3   1       28.16       29.60      3.60 o 
   4  -3   1      324.45      331.68      7.10 o 
   5  -3   1       35.80       27.50      4.41 o 
   6  -3   1        1.45        1.37      5.76 o 
  -7  -2   1        1.56       -2.59      4.24 o 
  -6  -2   1       28.36       27.25      3.52 o 
  -5  -2   1        4.35        5.92      1.92 o 
  -4  -2   1       18.70       23.92      1.82 o 
  -3  -2   1        6.60        7.12      1.07 o 
  -2  -2   1        7.43        8.28      0.91 o 
  -1  -2   1     1062.45     1149.66     28.13 o 
   0  -2   1    13793.07    12937.17    167.03 o 
   1  -2   1     1098.94     1132.40     13.95 o 
   2  -2   1      139.11      181.25      3.62 o 
   3  -2   1      212.28      244.19      4.84 o 
   4  -2   1        9.95       12.66      2.22 o 
   5  -2   1       75.22       78.91      4.63 o 
   6  -2   1        0.01        3.78      5.42 o 
   7  -2   1       16.31       17.71      7.52 o 
  -7  -1   1        1.78        2.46      6.12 o 
  -6  -1   1       21.03       22.69      6.32 o 
  -5  -1   1      272.22      286.73      6.33 o 
  -4  -1   1       60.55       59.63      2.67 o 
  -3  -1   1        1.14       -0.33      0.88 o 
  -2  -1   1       72.88       83.14      1.87 o 
  -1  -1   1        0.61        0.05      0.43 o 
   0  -1   1      388.86      401.87      5.71 o 
   1  -1   1      628.02      655.76      8.33 o 
   2  -1   1      240.29      268.12      4.47 o 
   3  -1   1        3.46        3.20      1.29 o 
   4  -1   1        7.67        4.39      1.78 o 
   5  -1   1       44.57       49.52      4.73 o 
   6  -1   1        0.20        2.47      5.41 o 
   7  -1   1       12.44       13.13      7.09 o 
  -7   0   1        0.12        2.82      6.06 o 
  -6   0   1        0.05        4.10      4.78 o 
  -5   0   1        0.32        0.31      1.72 o 
  -4   0   1      244.49      219.75      4.84 o 
  -3   0   1        5.55        6.85      1.38 o 
  -2   0   1        7.18        9.65      0.80 o 
  -1   0   1       99.88      130.20      2.51 o 
   1   0   1     3236.24     2910.13     33.19 o 
   2   0   1      878.03      942.79     10.77 o 
   3   0   1        2.51        4.46      1.12 o 
   4   0   1        3.16        3.75      1.47 o 
   5   0   1       75.50       83.90      4.20 o 
   6   0   1        5.45        8.20      5.32 o 
   7   0   1        3.74        1.35      6.21 o 
  -7   1   1        0.65        3.66      6.30 o 
  -6   1   1       12.30       13.19      5.84 o 
  -5   1   1        0.05        2.12      2.70 o 
  -4   1   1       38.98       35.59      2.65 o 
  -3   1   1       26.59       25.85      1.92 o 
  -2   1   1      460.84      480.33      7.76 o 
  -1   1   1      203.05      226.35      4.90 o 
   1   1   1      195.43      196.54      2.90 o 
   2   1   1      372.10      343.43      5.79 o 
   3   1   1       68.39       61.95      2.78 o 
   4   1   1        3.50        0.89      1.33 o 
   5   1   1       56.55       51.99      3.12 o 
   6   1   1       44.73       45.22      4.00 o 
   7   1   1        3.29        8.03      6.75 o 
  -7   2   1        0.80       11.18      7.02 o 
  -6   2   1       28.08       36.75      7.31 o 
  -5   2   1       73.69       77.75      5.55 o 
  -4   2   1      250.98      242.73      6.06 o 
  -3   2   1      219.12      235.18      5.30 o 
  -2   2   1      312.28      356.36      6.91 o 
  -1   2   1      749.16      758.46      7.84 o 
   1   2   1    10256.48     9708.54    155.56 o 
   2   2   1        2.55        0.89      0.96 o 
   3   2   1       40.53       34.26      1.75 o 
   4   2   1        7.54        7.35      1.78 o 
   5   2   1       69.58       78.21      3.66 o 
   6   2   1        0.90        1.50      2.25 o 
   7   2   1        1.03       -4.70      5.93 o 
  -6   3   1       36.84       47.00      8.17 o 
  -5   3   1        4.65        5.92      3.51 o 
  -4   3   1      273.08      289.42      9.29 o 
  -3   3   1       96.31       87.43      2.49 o 
  -2   3   1      663.05      751.93      9.14 o 
  -1   3   1        3.43        4.01      0.68 o 
   0   3   1      406.53      401.61      8.26 o 
   1   3   1     2112.05     2043.81     28.34 o 
   2   3   1       32.06       41.81      3.52 o 
   3   3   1       29.23       37.04      1.84 o 
   4   3   1        6.37        7.83      1.66 o 
   5   3   1        4.54        1.65      1.84 o 
   6   3   1        0.06        5.91      2.89 o 
   7   3   1       14.88       12.11      3.75 o 
  -6   4   1       18.10       12.28      6.89 o 
  -5   4   1       13.23       23.96      6.46 o 
  -4   4   1      431.47      452.69     12.48 o 
  -3   4   1       20.58       24.11      5.05 o 
  -2   4   1       16.10       20.68      1.39 o 
  -1   4   1        1.18        3.30      1.13 o 
   0   4   1      431.28      473.03      6.88 o 
   1   4   1     1462.77     1432.47     20.88 o 
   2   4   1     2845.85     2821.92     38.88 o 
   3   4   1       66.63       77.32      3.09 o 
   4   4   1        7.80        7.73      1.79 o 
   5   4   1       20.50       19.36      2.98 o 
   6   4   1        1.68        1.31      2.95 o 
  -6   5   1        0.45       -4.58      6.80 o 
  -5   5   1       24.22       20.05      6.85 o 
  -4   5   1       44.69       45.02      3.76 o 
  -3   5   1      129.26      131.42      5.04 o 
  -2   5   1      166.24      161.64      3.32 o 
  -1   5   1       22.87       30.50      2.46 o 
   0   5   1       13.49       22.97      2.00 o 
   1   5   1        0.02       -0.42      1.02 o 
   2   5   1      380.43      386.25      7.45 o 
   3   5   1       77.16       61.62      3.12 o 
   4   5   1        7.29        1.93      2.03 o 
   5   5   1        1.70        4.59      3.15 o 
   6   5   1        0.56       -0.80      5.30 o 
  -5   6   1        0.79        0.09      5.71 o 
  -4   6   1        7.11        2.20      3.88 o 
  -3   6   1       66.51       77.94      4.47 o 
  -2   6   1      142.38      146.36      4.98 o 
  -1   6   1        0.04        0.47      1.38 o 
   0   6   1        1.94        0.45      1.30 o 
   1   6   1        0.27        0.31      1.42 o 
   2   6   1      174.08      173.37      4.93 o 
   3   6   1       95.89       82.11      7.41 o 
   4   6   1        7.85       10.70      4.58 o 
   5   6   1        1.61        4.45      3.30 o 
   6   6   1        0.00        4.41      3.72 o 
  -5   7   1        1.18       -2.17      6.46 o 
  -4   7   1        0.54       -3.68      3.68 o 
  -3   7   1        5.85        3.31      7.55 o 
  -2   7   1        0.04        0.97      2.80 o 
  -1   7   1        0.20       -1.46      2.14 o 
   0   7   1        2.71        4.63      1.88 o 
   1   7   1       11.64        6.35      2.05 o 
   2   7   1       14.08       12.33      2.86 o 
   3   7   1        0.01        0.87      4.06 o 
   4   7   1        9.15        6.48      5.12 o 
   5   7   1        0.10        1.79      3.60 o 
   6   7   1        0.36        4.14      5.04 o 
  -4   8   1       17.65       11.54      4.60 o 
  -3   8   1        3.47        5.43      3.89 o 
  -2   8   1        9.35        7.11      3.53 o 
  -1   8   1       16.95       22.98      2.94 o 
   0   8   1        4.99        5.96      2.22 o 
   1   8   1       28.51       34.88      4.27 o 
   2   8   1        1.92       -0.85      2.91 o 
   3   8   1        7.58       11.33      5.73 o 
   4   8   1        0.60       -3.31      4.74 o 
   5   8   1        0.03        0.99      4.27 o 
  -4   9   1        7.64        9.20      5.22 o 
  -3   9   1        2.16        2.30      4.31 o 
  -2   9   1        2.16        1.05      4.03 o 
  -1   9   1        3.58        1.55      4.30 o 
   0   9   1        5.78        1.57      3.00 o 
   1   9   1        2.38        0.29      3.36 o 
   2   9   1        0.02        0.16      3.36 o 
   3   9   1       32.42       27.54      6.92 o 
   4   9   1        0.66       -0.42      5.54 o 
  -3  10   1        1.91        8.40      7.04 o 
  -2  10   1       12.83       13.36      7.49 o 
  -1  10   1        0.19        2.63      6.63 o 
   0  10   1        0.01        4.60      5.02 o 
   1  10   1        0.11       -3.56      3.64 o 
   2  10   1        5.15       11.12      6.24 o 
   3  10   1       10.10        7.69      6.34 o 
   4  10   1        4.39        4.32      6.18 o 
  -1  11   1        0.20       -2.60      7.53 o 
   0  11   1        3.13       -1.76      7.24 o 
   1  11   1        0.45        2.76      4.36 o 
  -1 -11   2        2.22       -0.56      4.91 o 
   0 -11   2        0.74       -1.44      4.60 o 
  -3 -10   2        0.02        4.61      6.88 o 
  -2 -10   2        0.24        7.92      5.07 o 
  -1 -10   2        8.85       11.55      4.61 o 
   0 -10   2        0.76        3.91      4.03 o 
   1 -10   2        9.16       11.97      4.52 o 
   2 -10   2        0.10        5.52      7.11 o 
  -4  -9   2        0.25       -1.72      5.83 o 
  -3  -9   2        1.56        2.04      5.67 o 
  -2  -9   2        0.03        3.94      5.89 o 
  -1  -9   2        3.23        0.29      3.31 o 
   0  -9   2        4.11       13.13      3.82 o 
   1  -9   2        0.44        2.27      4.27 o 
   2  -9   2       17.92       21.40      4.50 o 
   3  -9   2        1.03       -1.89      5.35 o 
  -5  -8   2        0.57       -3.49      3.93 o 
  -4  -8   2        0.59       -1.19      5.00 o 
  -3  -8   2        1.74        0.18      4.45 o 
  -2  -8   2        0.98       -2.23      3.24 o 
  -1  -8   2        4.25        5.07      6.53 o 
   0  -8   2       35.22       38.35      4.26 o 
   1  -8   2        2.09        1.89      3.09 o 
   2  -8   2       14.32       12.36      3.64 o 
   3  -8   2       14.90       14.93      4.05 o 
   4  -8   2        0.73        0.59      3.81 o 
  -5  -7   2        0.34        3.96      7.37 o 
  -4  -7   2        0.11        6.19      4.54 o 
  -3  -7   2        0.05        2.66      3.19 o 
  -2  -7   2        1.66        2.23      3.29 o 
  -1  -7   2        9.74        6.70      4.10 o 
   0  -7   2        1.30       -0.31      2.13 o 
   1  -7   2       13.25       10.53      2.83 o 
   2  -7   2       19.35       18.26      2.36 o 
   3  -7   2      164.04      167.11      5.20 o 
   4  -7   2        1.88        2.97      4.82 o 
   5  -7   2        2.62        5.09      4.47 o 
  -6  -6   2        1.54        3.78      3.99 o 
  -5  -6   2        0.22       -0.44      3.37 o 
  -4  -6   2        2.77        3.02      4.09 o 
  -3  -6   2        0.99       -2.00      2.29 o 
  -2  -6   2       12.38       11.70      2.84 o 
  -1  -6   2       76.14       76.23      4.90 o 
   0  -6   2        4.83        5.55      2.68 o 
   1  -6   2        2.50        1.25      1.62 o 
   2  -6   2        3.67        1.78      1.57 o 
   3  -6   2        7.29        8.90      2.11 o 
   4  -6   2        1.21        6.35      3.34 o 
   5  -6   2        0.35       -2.27      3.73 o 
  -6  -5   2       32.49       32.53      5.06 o 
  -5  -5   2        6.16        5.03      5.49 o 
  -4  -5   2        3.38        2.10      2.80 o 
  -3  -5   2       11.74       12.75      2.88 o 
  -2  -5   2        3.70        3.67      2.14 o 
  -1  -5   2      115.48      130.61      3.83 o 
   0  -5   2       43.98       49.50      2.05 o 
   1  -5   2      305.46      316.42      5.64 o 
   2  -5   2        1.61        0.51      1.30 o 
   3  -5   2       53.68       53.03      3.38 o 
   4  -5   2       97.36      103.96      4.31 o 
   5  -5   2        6.15        4.23      3.59 o 
   6  -5   2        3.02        9.19      6.99 o 
  -6  -4   2       14.37       17.44     10.61 o 
  -5  -4   2       16.55       15.28      3.45 o 
  -4  -4   2       40.90       40.48      3.18 o 
  -3  -4   2        3.22        3.17      1.20 o 
  -2  -4   2        1.70        0.44      1.40 o 
  -1  -4   2        6.71        4.64      0.97 o 
   0  -4   2       44.36       43.08      2.02 o 
   1  -4   2      530.69      542.95      7.99 o 
   2  -4   2       42.52       33.49      2.09 o 
   3  -4   2       34.41       32.97      2.49 o 
   4  -4   2       98.34      120.62      4.76 o 
   5  -4   2        2.36       -0.38      4.84 o 
   6  -4   2       10.36       10.85      7.18 o 
  -6  -3   2        6.78       11.75      3.55 o 
  -5  -3   2       39.28       35.68      3.24 o 
  -4  -3   2       45.14       46.48      2.48 o 
  -3  -3   2      107.72      105.07      2.89 o 
  -2  -3   2       24.04       25.80      3.04 o 
  -1  -3   2      617.87      616.04     12.29 o 
   0  -3   2      102.09      102.96      2.16 o 
   1  -3   2     1700.23     1699.85     20.69 o 
   2  -3   2       91.21      101.35      2.88 o 
   3  -3   2       89.55       82.05      2.99 o 
   4  -3   2       54.27       62.19      3.25 o 
   5  -3   2       14.54       18.32      4.59 o 
   6  -3   2        5.98        3.42      6.50 o 
  -7  -2   2        1.17        5.58      6.32 o 
  -6  -2   2        0.90        0.99      3.42 o 
  -5  -2   2        1.62        2.00      1.74 o 
  -4  -2   2      370.62      355.66      5.84 o 
  -3  -2   2        0.88        1.31      0.92 o 
  -2  -2   2      126.87      123.57      5.16 o 
  -1  -2   2      114.98      124.74      3.71 o 
   0  -2   2      642.94      535.60      6.88 o 
   1  -2   2      399.06      396.49      7.73 o 
   2  -2   2      436.57      461.29      7.00 o 
   3  -2   2       82.88       75.92      3.88 o 
   4  -2   2       62.25       52.88      2.86 o 
   5  -2   2       74.49       84.59      4.43 o 
   6  -2   2        5.75        2.52      5.31 o 
  -7  -1   2        0.41        0.22      5.82 o 
  -6  -1   2        0.01       -1.87      3.07 o 
  -5  -1   2       77.19       88.20      4.05 o 
  -4  -1   2        0.16        0.04      1.43 o 
  -3  -1   2      191.48      168.22      3.61 o 
  -2  -1   2      675.36      683.97      7.98 o 
  -1  -1   2      705.34      730.87      7.22 o 
   0  -1   2      132.07      135.42      2.93 o 
   1  -1   2      297.27      360.31      5.10 o 
   2  -1   2      217.22      256.00      4.37 o 
   3  -1   2      288.08      283.45      5.26 o 
   4  -1   2        0.05        1.57      1.73 o 
   5  -1   2      167.27      175.90      5.93 o 
   6  -1   2       25.63       18.17      6.08 o 
   7  -1   2        1.37        0.68      6.38 o 
  -7   0   2        0.08        6.85      6.59 o 
  -6   0   2        0.25       -1.39      3.27 o 
  -5   0   2       78.79       76.18      4.17 o 
  -4   0   2       93.73       90.39      3.11 o 
  -3   0   2      411.71      393.16      6.33 o 
  -2   0   2      110.61      142.58      2.51 o 
  -1   0   2       95.39       71.18      1.79 o 
   0   0   2     1110.74      945.29     12.72 o 
   1   0   2     5115.70     4993.18    107.58 o 
   2   0   2        9.33        7.36      1.09 o 
   3   0   2        3.63        2.51      1.24 o 
   4   0   2       44.04       44.09      2.96 o 
   5   0   2       72.53       71.76      4.04 o 
   6   0   2        3.41        1.95      3.13 o 
   7   0   2        0.98       -1.79      6.12 o 
  -7   1   2        1.75       10.98      7.01 o 
  -6   1   2       21.53       22.17      6.24 o 
  -5   1   2       64.98       63.80      4.84 o 
  -4   1   2      682.76      686.03     11.79 o 
  -3   1   2      229.72      246.20      4.64 o 
  -2   1   2     1626.20     1731.80     20.76 o 
  -1   1   2       18.21       31.97      1.79 o 
   0   1   2     1224.88     1145.50     19.09 o 
   1   1   2     1499.76     1484.67     17.37 o 
   2   1   2       24.65       27.41      1.44 o 
   3   1   2      176.89      199.46      4.24 o 
   4   1   2       31.24       25.75      2.77 o 
   5   1   2        7.44        6.43      2.02 o 
   6   1   2       10.86        9.64      3.40 o 
   7   1   2        2.58       -2.25      5.64 o 
  -6   2   2        7.68        8.21      5.86 o 
  -5   2   2        6.08       -0.28      3.00 o 
  -4   2   2      274.93      284.17      8.72 o 
  -3   2   2       86.01       96.77      3.78 o 
  -2   2   2      302.47      349.23      6.13 o 
  -1   2   2       29.75       40.65      1.32 o 
   0   2   2      844.71      747.26     18.00 o 
   1   2   2     3718.57     3507.90     46.91 o 
   2   2   2      453.04      426.95      5.52 o 
   3   2   2      479.84      485.73      7.62 o 
   4   2   2       24.38       27.73      2.85 o 
   5   2   2       29.17       31.31      2.71 o 
   6   2   2        0.12        0.05      2.89 o 
   7   2   2        4.41       -3.15      3.88 o 
  -6   3   2        4.12        1.48      5.95 o 
  -5   3   2        0.03        2.64      3.17 o 
  -4   3   2      227.61      228.03      8.08 o 
  -3   3   2      132.25      138.21      3.38 o 
  -2   3   2      271.33      278.53      4.27 o 
  -1   3   2        0.07        0.84      0.62 o 
   0   3   2      161.55      159.04      3.40 o 
   1   3   2      108.00       90.89      2.59 o 
   2   3   2      158.93      147.25      5.66 o 
   3   3   2      341.30      328.55      5.90 o 
   4   3   2        5.33        5.26      2.04 o 
   5   3   2        0.04        3.12      1.91 o 
   6   3   2        4.58        6.44      3.75 o 
   7   3   2        0.64       -2.63      3.31 o 
  -6   4   2        7.91        9.78      6.79 o 
  -5   4   2        0.62        0.31      5.06 o 
  -4   4   2        1.92       -2.20      2.77 o 
  -3   4   2       14.78       25.48      2.71 o 
  -2   4   2      332.26      362.50      5.33 o 
  -1   4   2      349.15      381.47      5.86 o 
   0   4   2       46.34       40.33      2.09 o 
   1   4   2      311.90      328.69      6.31 o 
   2   4   2       60.39      101.72      7.39 o 
   3   4   2       20.36       28.11      2.44 o 
   4   4   2       34.82       36.83      2.60 o 
   5   4   2       10.91        8.81      2.22 o 
   6   4   2        2.76       -2.63      4.93 o 
  -6   5   2       33.61       42.98      9.19 o 
  -5   5   2        3.64        1.42      6.14 o 
  -4   5   2       20.64       23.74      5.79 o 
  -3   5   2        0.05       -0.09      2.03 o 
  -2   5   2        8.72       10.76      1.42 o 
  -1   5   2       66.81       74.64      2.48 o 
   0   5   2       95.18       96.96      4.04 o 
   1   5   2        0.66       -0.15      1.55 o 
   2   5   2      247.04      272.38      7.42 o 
   3   5   2       10.91       17.70      2.84 o 
   4   5   2        8.81        6.12      1.85 o 
   5   5   2        3.00        2.74      2.57 o 
   6   5   2        3.33        6.77      3.63 o 
  -5   6   2       37.66       45.26      8.04 o 
  -4   6   2        3.51        8.32      5.36 o 
  -3   6   2      298.04      303.35     13.81 o 
  -2   6   2       92.78       91.65      3.83 o 
  -1   6   2        1.52        2.06      1.27 o 
   0   6   2       36.12       18.47      8.31 o 
   1   6   2      102.87      133.32      4.23 o 
   2   6   2       59.55       48.14      5.17 o 
   3   6   2       68.11       63.01      4.35 o 
   4   6   2        0.01       -0.69      2.20 o 
   5   6   2        1.69        0.30      3.21 o 
   6   6   2        0.66        1.73      3.66 o 
  -5   7   2        7.33        8.82      7.07 o 
  -4   7   2       27.41       24.30      4.49 o 
  -3   7   2       16.73       14.52      3.91 o 
  -2   7   2       23.08       24.66      3.90 o 
  -1   7   2       12.38       12.43      2.30 o 
   0   7   2       30.60       32.16      2.39 o 
   1   7   2        0.38        1.71      1.50 o 
   2   7   2       24.53       32.14      4.52 o 
   3   7   2      142.16      176.06     11.21 o 
   4   7   2        1.09       -4.03      4.03 o 
   5   7   2        2.06        1.27      3.50 o 
   6   7   2        0.03        2.02      4.32 o 
  -4   8   2       25.81       36.10      5.36 o 
  -3   8   2       22.61       20.64      4.58 o 
  -2   8   2      184.47      200.93      8.43 o 
  -1   8   2        2.74        5.54      3.13 o 
   0   8   2        7.11        9.67      2.41 o 
   1   8   2        2.33        0.29      2.10 o 
   2   8   2        3.28        6.00      3.02 o 
   3   8   2       73.35       76.84      8.62 o 
   4   8   2        5.84        1.96      5.79 o 
   5   8   2        1.61        1.29      6.32 o 
  -4   9   2        0.03        3.55      4.78 o 
  -3   9   2        1.57        1.52      6.13 o 
  -2   9   2       18.19       19.27      4.90 o 
  -1   9   2        3.84        6.43      3.43 o 
   0   9   2        5.67        3.45      3.13 o 
   1   9   2        0.41        7.38      9.60 o 
   2   9   2        0.11        4.03      4.91 o 
   3   9   2       11.92       13.59      6.22 o 
   4   9   2        7.60        4.22      5.93 o 
  -3  10   2        0.02       -5.13      5.13 o 
  -2  10   2       10.14       12.92      7.62 o 
  -1  10   2        5.23       16.22      7.41 o 
   0  10   2        4.45        1.08      5.08 o 
   1  10   2        0.07        2.20      5.48 o 
   2  10   2        0.65        0.33      5.60 o 
   3  10   2        0.15        6.38      6.34 o 
   4  10   2        2.85       -1.09      6.06 o 
  -1  11   2        0.01        8.10      7.41 o 
   0  11   2        2.10        8.29      7.52 o 
   1  11   2        0.00        4.68      4.28 o 
   2  11   2        0.01        3.61      6.31 o 
  -3 -10   3        2.82        2.14      8.42 o 
  -2 -10   3        0.10       -4.61      4.61 o 
  -1 -10   3        0.07        6.62      4.60 o 
   0 -10   3        0.01        0.53      4.12 o 
   1 -10   3        0.00       -3.70      4.16 o 
   2 -10   3        0.62       -5.80      6.76 o 
  -4  -9   3        0.14       -4.77      6.21 o 
  -3  -9   3        0.01        0.71      5.98 o 
  -2  -9   3        0.00        2.06      3.96 o 
  -1  -9   3        0.14       -2.12      3.54 o 
   0  -9   3        2.86        3.74      4.97 o 
   1  -9   3        1.53        4.59      3.63 o 
   2  -9   3        7.35        5.68      4.19 o 
   3  -9   3       11.83        8.81      6.09 o 
  -5  -8   3        0.83       -0.83      4.08 o 
  -4  -8   3        0.10        4.00      4.94 o 
  -3  -8   3        6.98        6.30      4.07 o 
  -2  -8   3       13.52       19.67      6.64 o 
  -1  -8   3        3.93        2.61      3.04 o 
   0  -8   3       11.07       12.29      3.59 o 
   1  -8   3        1.52        1.31      4.91 o 
   2  -8   3       22.69       20.69      4.00 o 
   3  -8   3        4.53        6.46      5.15 o 
   4  -8   3        1.67        2.25      4.05 o 
  -5  -7   3        8.46       12.20      4.18 o 
  -4  -7   3        1.24       -0.20      4.19 o 
  -3  -7   3        9.09       10.75      3.39 o 
  -2  -7   3        5.17        3.23      4.97 o 
  -1  -7   3       23.07       35.15      9.61 o 
   0  -7   3       29.16       29.18      3.87 o 
   1  -7   3       35.69       37.22      6.55 o 
   2  -7   3        1.75        2.79      1.97 o 
   3  -7   3        0.03       -0.77      2.07 o 
   4  -7   3        0.20        2.12      3.57 o 
   5  -7   3        1.88       -2.02      4.03 o 
  -6  -6   3        1.06        2.32      5.52 o 
  -5  -6   3       18.00       11.49      4.04 o 
  -4  -6   3        7.76        9.01      4.54 o 
  -3  -6   3        6.07        2.01      5.29 o 
  -2  -6   3        0.22        1.32      2.45 o 
  -1  -6   3        0.01        0.30      2.05 o 
   0  -6   3       21.46       17.12      2.77 o 
   1  -6   3      185.80      198.55      4.57 o 
   2  -6   3       24.46       21.02      2.46 o 
   3  -6   3       72.87       64.43      4.17 o 
   4  -6   3        6.13        7.67      3.47 o 
   5  -6   3        4.60        0.95      3.76 o 
  -6  -5   3        0.01        2.87      3.71 o 
  -5  -5   3        0.01        0.27      5.29 o 
  -4  -5   3       32.89       34.30      3.94 o 
  -3  -5   3        9.98       11.60      2.77 o 
  -2  -5   3        3.38        7.76      2.41 o 
  -1  -5   3       88.38       86.10      7.66 o 
   0  -5   3       12.01       14.12      1.34 o 
   1  -5   3      184.16      197.78      4.26 o 
   2  -5   3        1.51        0.57      1.32 o 
   3  -5   3        0.10       -1.67      1.67 o 
   4  -5   3      127.09      130.42      4.72 o 
   5  -5   3        0.13        0.48      3.34 o 
   6  -5   3        2.07       -6.57      6.57 o 
  -6  -4   3        0.31       -1.85      3.31 o 
  -5  -4   3        2.80        1.06      4.49 o 
  -4  -4   3       98.49      100.36      4.41 o 
  -3  -4   3       17.71       17.79      3.06 o 
  -2  -4   3       20.74       16.01      2.39 o 
  -1  -4   3      317.80      352.91      8.85 o 
   0  -4   3       29.22       27.27      2.47 o 
   1  -4   3      358.82      340.62     10.13 o 
   2  -4   3      136.55      135.76      6.73 o 
   3  -4   3       68.68       78.69      3.24 o 
   4  -4   3        0.23       -1.13      1.76 o 
   5  -4   3        7.50        5.28      3.45 o 
   6  -4   3        0.41        5.90      6.56 o 
  -6  -3   3        5.78        1.69      4.81 o 
  -5  -3   3       56.07       56.34      6.29 o 
  -4  -3   3        2.81        1.73      1.52 o 
  -3  -3   3        2.76        3.25      2.44 o 
  -2  -3   3        0.26       -0.14      0.99 o 
  -1  -3   3       40.76       28.99      2.43 o 
   0  -3   3       58.54       63.68      1.77 o 
   1  -3   3      130.62      107.73      2.38 o 
   2  -3   3      114.22      101.27      2.99 o 
   3  -3   3       22.14       22.98      1.93 o 
   4  -3   3      110.38      115.79      4.04 o 
   5  -3   3      121.90      130.27      6.70 o 
   6  -3   3       13.62       13.35      6.43 o 
  -6  -2   3        5.55        6.59      3.75 o 
  -5  -2   3       51.03       48.68      3.68 o 
  -4  -2   3        2.99        3.81      1.56 o 
  -3  -2   3        0.03        0.37      0.92 o 
  -2  -2   3      108.17      112.38      3.04 o 
  -1  -2   3        0.95        1.36      1.25 o 
   0  -2   3      510.56      450.28      7.13 o 
   1  -2   3       84.25       80.64      2.13 o 
   2  -2   3       18.33       18.14      2.05 o 
   3  -2   3      111.64      114.54      3.36 o 
   4  -2   3        2.23        1.02      1.48 o 
   5  -2   3        1.43        5.37      2.57 o 
   6  -2   3        3.96       -1.76      5.50 o 
  -7  -1   3        0.27        1.10      4.35 o 
  -6  -1   3        0.75        0.54      4.25 o 
  -5  -1   3      109.35      102.49      3.84 o 
  -4  -1   3      109.69      104.54      5.75 o 
  -3  -1   3      370.99      364.29      5.92 o 
  -2  -1   3       23.96       23.66      1.09 o 
  -1  -1   3      705.73      721.19      8.01 o 
   0  -1   3      484.34      435.20      8.48 o 
   1  -1   3     1032.15     1011.26     12.48 o 
   2  -1   3     1941.52     2018.89     24.44 o 
   3  -1   3      455.51      480.22      7.61 o 
   4  -1   3       43.37       40.39      3.14 o 
   5  -1   3       34.02       36.65      3.46 o 
   6  -1   3        5.93        6.04      6.39 o 
   7  -1   3        0.67        2.81      6.57 o 
  -7   0   3        0.04        0.74      5.98 o 
  -6   0   3       15.29        8.98      3.72 o 
  -5   0   3       75.93       78.61      4.16 o 
  -4   0   3      105.90      115.33      3.44 o 
  -3   0   3     1051.50     1069.17     13.94 o 
  -2   0   3        0.74        0.59      0.56 o 
  -1   0   3       38.21       45.76      1.12 o 
   0   0   3     1084.46     1005.80     13.81 o 
   1   0   3        9.42       13.50      1.24 o 
   2   0   3      792.35      769.72     10.27 o 
   3   0   3      191.88      191.27      4.03 o 
   4   0   3      212.63      209.63      5.75 o 
   5   0   3        1.73        1.30      2.15 o 
   6   0   3       11.02       15.14      3.92 o 
   7   0   3        0.08       -5.45      5.45 o 
  -7   1   3        6.94       12.44      6.79 o 
  -6   1   3        9.49        5.54      5.38 o 
  -5   1   3       19.65       18.77      3.41 o 
  -4   1   3       65.77       61.03      5.31 o 
  -3   1   3       84.60       93.97      4.12 o 
  -2   1   3       23.75       28.72      1.34 o 
  -1   1   3     1816.04     1763.76     20.90 o 
   0   1   3       73.39       60.88      2.19 o 
   1   1   3      539.33      622.05      6.44 o 
   2   1   3        9.82        6.96      1.01 o 
   3   1   3      915.48     1012.38     13.68 o 
   4   1   3        0.85        1.58      1.35 o 
   5   1   3        3.22       -0.60      2.98 o 
   6   1   3        9.09        9.05      3.48 o 
   7   1   3        1.83        2.60      6.38 o 
  -6   2   3        8.14        8.29      5.58 o 
  -5   2   3       10.06        9.84      3.31 o 
  -4   2   3        6.05        7.87      2.67 o 
  -3   2   3       55.60       64.78      2.48 o 
  -2   2   3     1876.22     2039.19     35.18 o 
  -1   2   3      203.15      208.98     11.98 o 
   0   2   3       63.73       58.93      1.78 o 
   1   2   3      655.96      641.00      8.42 o 
   2   2   3      142.86      150.91      2.76 o 
   3   2   3      409.66      400.59      6.75 o 
   4   2   3        7.43        5.79      1.59 o 
   5   2   3       17.59       13.33      2.20 o 
   6   2   3       34.70       38.79      4.03 o 
   7   2   3        0.28        1.70      4.01 o 
  -6   3   3       28.79       37.15      7.97 o 
  -5   3   3        9.64        9.17      3.47 o 
  -4   3   3        0.97        1.96      1.90 o 
  -3   3   3      230.88      230.06      5.68 o 
  -2   3   3       57.01       40.77      2.32 o 
  -1   3   3     1158.08     1193.65     14.88 o 
   0   3   3      713.45      682.95     10.51 o 
   1   3   3      117.70      123.79      3.01 o 
   2   3   3       96.49       93.33      3.18 o 
   3   3   3       15.15       17.74      1.91 o 
   4   3   3        0.19        0.85      1.49 o 
   5   3   3        8.07        9.38      3.14 o 
   6   3   3       13.48       10.56      3.15 o 
   7   3   3        1.27       -1.20      3.33 o 
  -6   4   3       11.53       15.08      7.50 o 
  -5   4   3        0.80       -0.32      4.93 o 
  -4   4   3       63.14       65.19      5.05 o 
  -3   4   3      393.22      389.67      8.12 o 
  -2   4   3        6.70        5.62      1.13 o 
  -1   4   3       53.07       57.38      2.01 o 
   0   4   3        6.31        5.81      1.00 o 
   1   4   3       27.83       40.58      1.86 o 
   2   4   3      171.34      174.73      3.69 o 
   3   4   3       56.05       42.48      2.72 o 
   4   4   3        2.44        2.98      1.80 o 
   5   4   3        7.47        7.76      2.09 o 
   6   4   3        4.73        6.32      4.38 o 
  -6   5   3        1.26       -0.07      6.56 o 
  -5   5   3        0.88        0.60      5.25 o 
  -4   5   3       18.51       21.76      3.96 o 
  -3   5   3      186.21      209.63      7.72 o 
  -2   5   3       59.66       57.76      2.96 o 
  -1   5   3       87.46       90.41      2.84 o 
   0   5   3       82.51       80.05      3.62 o 
   1   5   3        8.76        3.08      1.43 o 
   2   5   3       20.26       23.43      1.94 o 
   3   5   3       90.70       97.12     11.35 o 
   4   5   3       45.04       44.46      2.91 o 
   5   5   3        9.78        9.85      2.76 o 
   6   5   3        0.02        0.26      3.00 o 
  -5   6   3        1.99        2.89      6.02 o 
  -4   6   3        0.95       -0.39      4.99 o 
  -3   6   3      201.86      187.62      7.64 o 
  -2   6   3      143.39      143.60      6.28 o 
  -1   6   3      125.70      132.97      3.56 o 
   0   6   3        6.97        5.26      1.43 o 
   1   6   3        4.74        5.08      1.58 o 
   2   6   3       34.49       30.61      2.34 o 
   3   6   3      106.26      101.31      5.37 o 
   4   6   3       11.00       19.27      2.93 o 
   5   6   3        8.99       15.10      3.15 o 
   6   6   3        6.44        7.12      3.98 o 
  -5   7   3        4.91        8.19      6.48 o 
  -4   7   3        7.63       10.90      6.19 o 
  -3   7   3        0.96        1.12      3.48 o 
  -2   7   3       45.98       48.81      4.88 o 
  -1   7   3       47.46       47.73      2.69 o 
   0   7   3        2.05        3.11      1.58 o 
   1   7   3       23.92       25.99      2.90 o 
   2   7   3        0.58        0.21      1.86 o 
   3   7   3        6.51       10.69      3.39 o 
   4   7   3        0.13        1.15      4.51 o 
   5   7   3       11.50        8.39      5.23 o 
   6   7   3        0.07       -1.56      3.87 o 
  -4   8   3        1.31        1.98      6.60 o 
  -3   8   3        2.24        4.10      3.99 o 
  -2   8   3        9.62        7.22      3.84 o 
  -1   8   3        3.33        2.04      2.98 o 
   0   8   3       16.52       18.96      3.54 o 
   1   8   3        5.64        2.72      1.74 o 
   2   8   3        6.92       16.68      5.07 o 
   3   8   3        0.36        4.65      5.06 o 
   4   8   3        0.76       -4.83      4.83 o 
   5   8   3        2.87        2.60      4.99 o 
  -4   9   3        3.44        5.57      7.75 o 
  -3   9   3        1.17       -4.28      4.28 o 
  -2   9   3        6.67        5.25      5.38 o 
  -1   9   3        5.07        7.13      3.80 o 
   0   9   3        6.12        6.44      2.94 o 
   1   9   3        6.71        9.00      6.08 o 
   2   9   3        5.61        8.11      4.87 o 
   3   9   3        4.69        0.83      5.16 o 
   4   9   3        3.04        3.91      5.83 o 
   5   9   3        0.22       -2.88      6.63 o 
  -3  10   3        4.16        5.50      5.65 o 
  -2  10   3        6.54       11.10      5.16 o 
  -1  10   3       12.70       16.59      7.23 o 
   0  10   3        0.06        2.97      6.19 o 
   1  10   3        0.15       -3.58      3.58 o 
   2  10   3        0.46       -0.42      5.07 o 
   3  10   3        0.96        0.17      5.35 o 
   4  10   3        5.35        0.81      6.76 o 
  -1  11   3       13.87       24.47      9.01 o 
   0  11   3        0.23        6.14      7.01 o 
   1  11   3        0.38       -0.86      5.54 o 
   2  11   3        0.16       -6.05      6.05 o 
  -2 -10   4        1.35       -4.59      4.59 o 
  -1 -10   4        1.08        3.28      4.45 o 
   0 -10   4        0.21        2.31      4.72 o 
   1 -10   4        0.08       -2.77      6.56 o 
   2 -10   4       10.76       15.61      5.37 o 
  -4  -9   4        0.18        6.66      6.32 o 
  -3  -9   4        2.21        3.31      5.16 o 
  -2  -9   4        2.25       -4.76      4.87 o 
  -1  -9   4        7.21        7.88      4.04 o 
   0  -9   4        0.72        8.37      3.97 o 
   1  -9   4        2.43       -1.86      3.64 o 
   2  -9   4        1.79       -1.59      3.87 o 
   3  -9   4        1.11        0.76      5.83 o 
  -4  -8   4        0.48        1.51      5.58 o 
  -3  -8   4        1.68        7.15      5.20 o 
  -2  -8   4        5.03        9.00      3.91 o 
  -1  -8   4        3.27        3.63      3.35 o 
   0  -8   4        2.81        3.88      3.05 o 
   1  -8   4        0.02       -1.17      2.94 o 
   2  -8   4       10.18        8.07      3.54 o 
   3  -8   4        7.32        7.97      3.76 o 
   4  -8   4        0.45       -4.00      4.80 o 
  -5  -7   4        1.73        5.87      5.40 o 
  -4  -7   4        3.88       12.78      5.26 o 
  -3  -7   4        0.49       -0.82      3.23 o 
  -2  -7   4        1.01        4.17      4.91 o 
  -1  -7   4       12.70       11.35      2.95 o 
   0  -7   4       10.32       14.53      3.97 o 
   1  -7   4        2.23        0.68      2.64 o 
   2  -7   4        0.61       -1.15      2.15 o 
   3  -7   4       24.83       24.64      3.99 o 
   4  -7   4       18.79       12.31      4.14 o 
   5  -7   4        0.84        3.89      4.00 o 
  -6  -6   4        0.12       12.24      6.15 o 
  -5  -6   4        0.03        0.92      3.93 o 
  -4  -6   4        1.33       -1.39      3.05 o 
  -3  -6   4        2.13        5.65      3.04 o 
  -2  -6   4       85.48      105.15      5.74 o 
  -1  -6   4      121.26      132.88     10.13 o 
   0  -6   4       93.79      100.08      5.14 o 
   1  -6   4       14.59       11.38      2.14 o 
   2  -6   4       36.68       35.51      2.67 o 
   3  -6   4        0.32       -1.85      1.85 o 
   4  -6   4       10.09       11.55      4.18 o 
   5  -6   4        2.04        2.11      3.79 o 
  -6  -5   4        1.01        2.29      3.95 o 
  -5  -5   4       12.48       15.60      3.91 o 
  -4  -5   4        2.20       -0.96      2.47 o 
  -3  -5   4        4.12        1.25      2.33 o 
  -2  -5   4       18.80       21.47      3.15 o 
  -1  -5   4        0.01        0.39      1.74 o 
   0  -5   4       36.50       29.92      2.34 o 
   1  -5   4      138.92      128.85      3.47 o 
   2  -5   4       48.18       49.64      3.14 o 
   3  -5   4       39.83       40.81      2.87 o 
   4  -5   4       82.05       78.33      5.11 o 
   5  -5   4        0.08       -0.81      3.44 o 
   6  -5   4       11.26        1.83      6.96 o 
  -6  -4   4        4.49        7.15      5.35 o 
  -5  -4   4        6.31        1.74      2.89 o 
  -4  -4   4       67.63       72.76      4.03 o 
  -3  -4   4       55.65       56.19      6.80 o 
  -2  -4   4       27.90       28.49      3.02 o 
  -1  -4   4      396.31      414.23     13.50 o 
   0  -4   4       49.48       46.78      2.93 o 
   1  -4   4      146.26      141.93      3.40 o 
   2  -4   4       48.13       53.59      2.99 o 
   3  -4   4        4.68        2.57      1.55 o 
   4  -4   4       35.58       31.90      5.18 o 
   5  -4   4        3.05        1.57      2.57 o 
   6  -4   4       15.23        6.08      6.85 o 
  -6  -3   4        0.46        1.69      5.00 o 
  -5  -3   4       19.64       21.15      3.62 o 
  -4  -3   4        0.06        1.11      1.86 o 
  -3  -3   4      160.49      146.03      3.30 o 
  -2  -3   4       24.81       22.60      1.89 o 
  -1  -3   4      152.82      134.27      4.67 o 
   0  -3   4      540.24      491.35      8.11 o 
   1  -3   4      146.20      132.33      3.05 o 
   2  -3   4     1129.26     1170.09     15.54 o 
   3  -3   4       26.29       29.04      2.21 o 
   4  -3   4      146.46      149.69      4.56 o 
   5  -3   4        1.62        1.08      3.10 o 
   6  -3   4       12.03       24.54      7.69 o 
  -6  -2   4        3.72        3.29      5.58 o 
  -5  -2   4       66.23       67.28      3.99 o 
  -4  -2   4        0.45        0.19      1.24 o 
  -3  -2   4     1071.38     1120.77     11.94 o 
  -2  -2   4        5.55        5.64      0.80 o 
  -1  -2   4      322.26      341.42      7.90 o 
   0  -2   4       26.63       28.56      1.54 o 
   1  -2   4        0.08        1.61      0.77 o 
   2  -2   4      184.57      194.16      4.05 o 
   3  -2   4       69.61       63.21      2.66 o 
   4  -2   4       55.05       62.09      3.79 o 
   5  -2   4        2.02       -1.73      2.45 o 
   6  -2   4        2.93        5.72      3.67 o 
  -6  -1   4       13.20       18.29      8.06 o 
  -5  -1   4        0.98        1.12      4.35 o 
  -4  -1   4        0.08        0.14      1.28 o 
  -3  -1   4      108.98      114.79      3.01 o 
  -2  -1   4        8.37        6.68      0.69 o 
  -1  -1   4      230.89      218.13      3.57 o 
   0  -1   4       85.43       87.29      2.55 o 
   1  -1   4      421.64      396.96      5.72 o 
   2  -1   4       69.40       64.04      1.87 o 
   3  -1   4      272.40      302.99      5.60 o 
   4  -1   4       26.33       28.60      2.32 o 
   5  -1   4        0.08        1.84      2.21 o 
   6  -1   4       15.87       13.69      4.58 o 
   7  -1   4        0.02       -5.99      5.99 o 
  -6   0   4       13.43       13.46      4.13 o 
  -5   0   4        0.15        1.55      2.09 o 
  -4   0   4        6.06        5.53      1.44 o 
  -3   0   4      113.41      107.48      3.66 o 
  -2   0   4     1353.30     1413.56     15.40 o 
  -1   0   4      223.63      241.88      3.68 o 
   0   0   4       87.96       86.22      2.05 o 
   1   0   4      719.23      728.97     10.90 o 
   2   0   4       12.97       16.54      1.14 o 
   3   0   4      139.72      146.82      3.49 o 
   4   0   4        0.58        1.99      1.76 o 
   5   0   4        0.05       -2.16      3.78 o 
   6   0   4       35.29       41.74     13.00 o 
   7   0   4        0.72       -4.01      5.87 o 
  -6   1   4        2.95       -2.28      5.04 o 
  -5   1   4        0.51        3.49      2.79 o 
  -4   1   4       89.13       79.87      5.02 o 
  -3   1   4       89.74       81.30      2.45 o 
  -2   1   4      150.98      152.06      3.82 o 
  -1   1   4      335.10      352.46      5.98 o 
   0   1   4      185.82      184.62      2.76 o 
   1   1   4      141.30      131.50      2.50 o 
   2   1   4      161.82      150.08      3.20 o 
   3   1   4       18.61       28.28      1.91 o 
   4   1   4       42.06       35.63      2.86 o 
   5   1   4        1.01       -1.11      1.99 o 
   6   1   4       35.02       19.92      4.27 o 
   7   1   4        0.04       -3.94      3.94 o 
  -6   2   4       11.70        6.56      5.42 o 
  -5   2   4        1.57       -1.44      2.76 o 
  -4   2   4      107.14      113.34      5.48 o 
  -3   2   4      177.57      197.95      9.39 o 
  -2   2   4      298.77      305.95      7.51 o 
  -1   2   4       62.67       52.41      2.65 o 
   0   2   4        1.68        3.47      0.77 o 
   1   2   4       46.84       48.58      2.26 o 
   2   2   4       18.09       18.10      1.04 o 
   3   2   4       36.84       31.30      2.11 o 
   4   2   4       19.81       21.71      2.11 o 
   5   2   4       21.94       26.59      2.66 o 
   6   2   4        8.50       14.75      3.88 o 
   7   2   4        2.17        0.04      3.82 o 
  -6   3   4        1.32        4.19      5.64 o 
  -5   3   4       35.69       39.05      5.10 o 
  -4   3   4       35.65       37.33      3.22 o 
  -3   3   4      403.06      387.66      8.02 o 
  -2   3   4      256.20      229.96     35.07 o 
  -1   3   4      528.23      542.81     11.20 o 
   0   3   4      467.32      472.78      7.77 o 
   1   3   4      286.54      248.76      6.18 o 
   2   3   4      151.01      148.57      2.94 o 
   3   3   4        5.50        5.38      1.14 o 
   4   3   4      203.19      201.15      4.96 o 
   5   3   4        4.74        3.71      1.98 o 
   6   3   4        3.54        3.90      2.79 o 
   7   3   4        1.61       -3.82      3.82 o 
  -6   4   4       14.52       19.12      7.14 o 
  -5   4   4       18.63        8.77      5.38 o 
  -4   4   4        1.68        1.45      2.93 o 
  -3   4   4      395.78      402.54     10.18 o 
  -2   4   4        0.89        0.12      1.54 o 
  -1   4   4     1029.21     1010.25     19.37 o 
   0   4   4       26.14       24.03      1.53 o 
   1   4   4       12.41        9.80      1.22 o 
   2   4   4      126.38      136.94      4.21 o 
   3   4   4        1.52        1.67      1.34 o 
   4   4   4      132.36      140.97      4.29 o 
   5   4   4        6.55        7.71      2.18 o 
   6   4   4       11.85       14.04      4.97 o 
  -6   5   4        3.99       -1.47      6.72 o 
  -5   5   4       43.95       44.72      8.20 o 
  -4   5   4       10.27        7.39      5.03 o 
  -3   5   4       69.91       68.16      4.88 o 
  -2   5   4        0.11       -0.89      1.50 o 
  -1   5   4      584.36      592.16      8.73 o 
   0   5   4       33.11       32.37      1.94 o 
   1   5   4      386.59      394.30      6.65 o 
   2   5   4        1.44       -0.18      1.52 o 
   3   5   4       11.23       10.66      3.63 o 
   4   5   4       28.19       22.08      4.29 o 
   5   5   4       14.04       10.63      2.41 o 
   6   5   4        0.83        1.54      3.04 o 
  -5   6   4        2.37        8.69      6.24 o 
  -4   6   4       32.95       28.23      6.56 o 
  -3   6   4        3.15        8.10      4.26 o 
  -2   6   4        3.85        4.10      2.01 o 
  -1   6   4       72.15       70.88      2.76 o 
   0   6   4       58.03       55.87      2.90 o 
   1   6   4       17.01       16.78      1.97 o 
   2   6   4       69.16       73.09      2.94 o 
   3   6   4        3.67        4.79      2.86 o 
   4   6   4        5.76        5.22      2.49 o 
   5   6   4        9.19        8.47      2.95 o 
   6   6   4        0.88        8.05      4.14 o 
  -5   7   4        9.21        7.71      7.40 o 
  -4   7   4        5.93        8.97      6.18 o 
  -3   7   4       10.13       14.16      5.42 o 
  -2   7   4       31.73       33.89      4.36 o 
  -1   7   4       39.23       41.35      3.25 o 
   0   7   4        1.86        3.13      1.69 o 
   1   7   4       51.18       57.73      2.90 o 
   2   7   4        8.96       11.99      2.60 o 
   3   7   4        4.25        7.88      3.33 o 
   4   7   4        6.47        7.99      2.80 o 
   5   7   4        0.18       -3.43      3.43 o 
   6   7   4        0.04        2.32      4.13 o 
  -4   8   4        1.10        0.92      6.44 o 
  -3   8   4        9.79       15.02      6.44 o 
  -2   8   4      110.04      118.70     11.22 o 
  -1   8   4       26.77       27.14      4.24 o 
   0   8   4        3.46        3.87      2.10 o 
   1   8   4        0.05       -0.33      2.19 o 
   2   8   4        2.40        2.87      2.63 o 
   3   8   4        3.72       12.97      5.77 o 
   4   8   4        7.52        7.78      5.71 o 
   5   8   4        0.23        2.88      4.21 o 
  -3   9   4        6.13       13.41      5.03 o 
  -2   9   4        0.02        0.83      4.29 o 
  -1   9   4       42.93       53.44      5.67 o 
   0   9   4        2.88       -2.96      3.36 o 
   1   9   4        6.47        3.34      2.32 o 
   2   9   4        0.15       -0.80      4.59 o 
   3   9   4        0.86        9.13      5.51 o 
   4   9   4        7.93       15.53      7.08 o 
  -3  10   4        0.80        1.73      7.34 o 
  -2  10   4        9.05        6.85      5.12 o 
  -1  10   4       59.46       74.59     13.17 o 
   0  10   4        0.11        1.85      6.44 o 
   1  10   4        7.92        5.48      3.62 o 
   2  10   4        0.40        7.71      5.44 o 
   3  10   4        0.00        6.61      6.22 o 
   4  10   4        0.18        1.95      6.64 o 
  -1  11   4        0.09       -2.66      7.47 o 
   0  11   4        0.13       -6.64      6.64 o 
   2  11   4        0.02       -5.51      6.11 o 
  -2 -10   5        1.54       -3.07      4.89 o 
  -1 -10   5        0.05        1.96      4.75 o 
   0 -10   5        1.36        1.64      4.35 o 
   1 -10   5        1.95       -0.34      4.45 o 
  -3  -9   5        0.48        8.19      5.21 o 
  -2  -9   5        0.00       -2.43      5.56 o 
  -1  -9   5        0.00        5.87      4.17 o 
   0  -9   5        0.55       -1.85      3.63 o 
   1  -9   5        0.02        1.60      4.09 o 
   2  -9   5        1.20        3.85      4.11 o 
   3  -9   5        3.74       -0.33      5.52 o 
  -4  -8   5        0.12        4.84      5.68 o 
  -3  -8   5        0.54       -3.63      3.63 o 
  -2  -8   5       35.83       38.14      6.77 o 
  -1  -8   5        9.28       10.50      3.75 o 
   0  -8   5       14.54       10.12      4.32 o 
   1  -8   5        2.86        2.91      3.32 o 
   2  -8   5       11.29        8.42      3.69 o 
   3  -8   5       22.45       20.57      4.65 o 
   4  -8   5        2.78        6.99      5.60 o 
  -5  -7   5        0.42        1.65      4.05 o 
  -4  -7   5        2.08       -3.78      4.64 o 
  -3  -7   5        3.36        2.88      3.66 o 
  -2  -7   5       16.20       12.97      3.66 o 
  -1  -7   5        2.28        5.46      3.88 o 
   0  -7   5       43.14       46.50      4.60 o 
   1  -7   5        0.30       -2.25      2.56 o 
   2  -7   5        6.50        4.99      4.70 o 
   3  -7   5        0.19        4.22      2.70 o 
   4  -7   5        5.10        3.75      2.96 o 
  -5  -6   5        0.06        5.33      3.50 o 
  -4  -6   5       15.48       14.35      3.81 o 
  -3  -6   5        6.96       11.07      3.43 o 
  -2  -6   5       13.41        4.42      5.53 o 
  -1  -6   5       57.79       63.78      4.56 o 
   0  -6   5        0.01       -0.33      2.18 o 
   1  -6   5       18.10       12.18      2.26 o 
   2  -6   5        9.68       10.09      2.48 o 
   3  -6   5        0.09       -1.79      1.79 o 
   4  -6   5       48.14       50.01      6.00 o 
   5  -6   5        0.19       -1.40      5.34 o 
  -6  -5   5        0.00        2.50      5.89 o 
  -5  -5   5        0.03        0.33      3.50 o 
  -4  -5   5       13.53        9.84      5.53 o 
  -3  -5   5       29.47       21.23      3.50 o 
  -2  -5   5        0.08       -0.47      3.53 o 
  -1  -5   5       29.66       22.49      2.88 o 
   0  -5   5      116.65      104.29      3.44 o 
   1  -5   5      100.39       90.77      3.07 o 
   2  -5   5       23.17       16.81      2.28 o 
   3  -5   5        3.51        3.96      1.91 o 
   4  -5   5        0.25       -2.07      2.07 o 
   5  -5   5        2.12       -1.04      2.92 o 
  -6  -4   5        0.00       -4.87      4.87 o 
  -5  -4   5       13.51       11.54      3.36 o 
  -4  -4   5        8.32        5.06      2.12 o 
  -3  -4   5       66.38       79.28      4.68 o 
  -2  -4   5        2.18       -1.91      1.91 o 
  -1  -4   5       25.21       24.40      2.74 o 
   0  -4   5       36.83       34.65      2.04 o 
   1  -4   5       67.60       59.71      2.35 o 
   2  -4   5        9.21        5.27      1.48 o 
   3  -4   5       31.19       35.66      2.56 o 
   4  -4   5        5.89        3.35      2.01 o 
   5  -4   5        0.54        0.44      3.88 o 
   6  -4   5        0.24       -0.76      6.63 o 
  -6  -3   5        1.01        2.66      5.06 o 
  -5  -3   5        2.26        2.09      2.41 o 
  -4  -3   5       24.68       21.88      2.67 o 
  -3  -3   5       76.79       72.74      3.23 o 
  -2  -3   5        2.31       -0.41      1.12 o 
  -1  -3   5       18.76       21.12      2.41 o 
   0  -3   5       22.17       26.39      2.13 o 
   1  -3   5       27.29       24.03      2.46 o 
   2  -3   5       12.74       14.54      1.87 o 
   3  -3   5        1.03       -0.54      1.35 o 
   4  -3   5       10.31        9.69      2.04 o 
   5  -3   5       35.00       32.83      4.58 o 
   6  -3   5        0.11       -4.14      5.47 o 
  -6  -2   5        0.00       -1.13      5.50 o 
  -5  -2   5        3.15        0.11      6.71 o 
  -4  -2   5        3.86       -0.05      1.51 o 
  -3  -2   5        1.13        1.76      1.06 o 
  -2  -2   5       76.77       84.83      2.08 o 
  -1  -2   5       61.26       50.96      2.99 o 
   0  -2   5     2048.65     1915.00     26.65 o 
   1  -2   5        3.61        2.73      0.77 o 
   2  -2   5      395.66      398.37      6.65 o 
   3  -2   5       42.91       34.75      2.87 o 
   4  -2   5       83.36       91.80      5.83 o 
   5  -2   5       26.46       23.43      4.11 o 
   6  -2   5       10.94       10.64      4.27 o 
  -6  -1   5        0.67        4.80      5.31 o 
  -5  -1   5        3.05        3.94      2.52 o 
  -4  -1   5       31.85       29.69      2.01 o 
  -3  -1   5       16.99       18.10      1.81 o 
  -2  -1   5      108.33      109.29      2.00 o 
  -1  -1   5        8.32        4.29      1.18 o 
   0  -1   5      584.03      634.80     10.04 o 
   1  -1   5       43.12       41.11      2.89 o 
   2  -1   5       94.26       95.21      3.35 o 
   3  -1   5      146.19      170.68      4.60 o 
   4  -1   5       16.86       17.59      2.54 o 
   5  -1   5       91.29       95.68      4.93 o 
   6  -1   5       21.94       21.26     11.62 o 
  -6   0   5        0.06        0.50      3.59 o 
  -5   0   5       12.88       13.65      2.94 o 
  -4   0   5       86.34       95.13      9.52 o 
  -3   0   5       16.42       17.65      1.49 o 
  -2   0   5     1437.44     1555.52     21.83 o 
  -1   0   5      280.82      274.66      4.24 o 
   0   0   5     1608.75     1558.73     22.04 o 
   1   0   5     1184.53     1141.97     14.34 o 
   2   0   5      491.76      492.76      6.51 o 
   3   0   5        1.50        2.38      1.00 o 
   4   0   5      122.84      111.97      4.48 o 
   5   0   5        0.79        1.62      2.36 o 
   6   0   5       13.39       16.37      4.13 o 
   7   0   5        0.14       -0.57      3.92 o 
  -6   1   5        0.77        2.14      5.13 o 
  -5   1   5       68.25       63.29      4.79 o 
  -4   1   5       14.01       10.39      2.24 o 
  -3   1   5      129.02      118.71      2.98 o 
  -2   1   5      459.14      509.94      8.13 o 
  -1   1   5      454.03      450.52      6.45 o 
   0   1   5      505.91      496.01      6.11 o 
   1   1   5       54.89       53.11      1.70 o 
   2   1   5      279.99      297.49      5.98 o 
   3   1   5       46.36       42.50      2.29 o 
   4   1   5      142.05      148.63      4.97 o 
   5   1   5       13.69        9.75      2.88 o 
   6   1   5       16.80        6.71      6.50 o 
   7   1   5        0.11        2.07      7.39 o 
  -6   2   5        0.11       -1.13      5.38 o 
  -5   2   5       64.22       55.92      4.95 o 
  -4   2   5       12.77       12.31      3.23 o 
  -3   2   5      323.56      296.85      6.66 o 
  -2   2   5      526.68      545.66     11.69 o 
  -1   2   5     2243.08     2313.36     45.55 o 
   0   2   5      109.02      111.40      2.50 o 
   1   2   5       50.55       51.07      1.78 o 
   2   2   5       46.34       43.45      3.22 o 
   3   2   5       25.91       22.77      1.41 o 
   4   2   5       57.05       50.17      4.35 o 
   5   2   5        5.03        5.87      2.03 o 
   6   2   5        0.47       -0.63      3.10 o 
   7   2   5        1.86        0.20      4.08 o 
  -6   3   5        5.55        8.64      6.18 o 
  -5   3   5       24.73       23.95      5.78 o 
  -4   3   5       20.65       22.73      2.68 o 
  -3   3   5        2.10        1.73      3.66 o 
  -2   3   5       21.11       17.98      2.36 o 
  -1   3   5      248.10      251.77      6.69 o 
   0   3   5       15.11       14.59      1.42 o 
   1   3   5       21.43       19.79      1.60 o 
   2   3   5      146.42      149.68      4.20 o 
   3   3   5        0.13       -0.04      1.01 o 
   4   3   5       70.21       64.06      3.21 o 
   5   3   5        0.14        2.68      1.92 o 
   6   3   5        4.77        0.30      2.80 o 
   7   3   5        3.19        8.38      4.47 o 
  -6   4   5        1.93       -0.77      5.79 o 
  -5   4   5       50.00       51.16      8.03 o 
  -4   4   5       36.98       31.28      3.76 o 
  -3   4   5        9.19        6.80      2.41 o 
  -2   4   5        0.05        3.38      1.89 o 
  -1   4   5      362.62      368.93     10.31 o 
   0   4   5       40.61       41.36      3.00 o 
   1   4   5       10.27       13.94      2.36 o 
   2   4   5      182.17      183.00      5.00 o 
   3   4   5        0.02        1.45      1.33 o 
   4   4   5        4.38        0.91      2.00 o 
   5   4   5        0.22       -0.94      1.94 o 
   6   4   5        1.83        2.43      3.62 o 
  -6   5   5        1.06        0.79      6.89 o 
  -5   5   5        4.87       10.53      6.18 o 
  -4   5   5        7.79        6.64      4.93 o 
  -3   5   5        0.62        4.52      2.47 o 
  -2   5   5      197.20      194.05      8.77 o 
  -1   5   5       17.72        8.03      8.04 o 
   0   5   5      160.01      164.32      3.78 o 
   1   5   5        3.20        3.83      2.00 o 
   2   5   5       96.92       90.48      3.79 o 
   3   5   5        0.06        1.02      1.58 o 
   4   5   5        7.78       12.43      2.52 o 
   5   5   5        0.55        0.22      2.44 o 
   6   5   5        1.41        2.39      3.16 o 
  -5   6   5       11.53        6.61      6.47 o 
  -4   6   5        0.65        2.44      5.28 o 
  -3   6   5       18.00        7.25      4.48 o 
  -2   6   5      181.43      180.64      6.61 o 
  -1   6   5        1.23        2.91      1.71 o 
   0   6   5       30.70       32.75      2.24 o 
   1   6   5        0.01       -0.70      1.41 o 
   2   6   5        8.15        9.21      2.26 o 
   3   6   5        6.78       10.51      2.59 o 
   4   6   5        4.17        2.79      2.30 o 
   5   6   5        5.63       13.53      4.81 o 
   6   6   5        1.70        2.84      3.39 o 
  -5   7   5       15.00       13.99      7.55 o 
  -4   7   5        5.50        6.31      6.37 o 
  -3   7   5       34.49       28.71      6.73 o 
  -2   7   5       23.39       39.89      6.46 o 
  -1   7   5       39.80       47.42      3.51 o 
   0   7   5      193.45      174.30     11.77 o 
   1   7   5       31.45       34.49      3.09 o 
   2   7   5       54.14       55.06      3.95 o 
   3   7   5        3.54        4.75      3.43 o 
   4   7   5        6.57        5.84      2.82 o 
   5   7   5        2.61       -0.82      3.99 o 
   6   7   5        2.02        2.07      4.32 o 
  -4   8   5        0.01       -0.55      6.69 o 
  -3   8   5       20.02       15.37      6.46 o 
  -2   8   5       32.58       27.49      6.22 o 
  -1   8   5       82.26       96.28      5.99 o 
   0   8   5       49.77       51.85      3.46 o 
   1   8   5       16.85       14.28      2.40 o 
   2   8   5        5.70        3.24      2.59 o 
   3   8   5        4.77        6.86      3.57 o 
   4   8   5        0.96        2.47      3.56 o 
   5   8   5        0.26        4.70      4.33 o 
  -3   9   5       13.16       12.78      7.44 o 
  -2   9   5        0.57        1.00      4.46 o 
  -1   9   5        0.03        3.96      4.11 o 
   0   9   5        8.53        9.25      3.25 o 
   1   9   5       21.73       22.93      3.23 o 
   2   9   5        0.63       -1.90      2.77 o 
   3   9   5        4.26        2.37      5.41 o 
   4   9   5        0.12        0.20      6.41 o 
  -2  10   5        6.66        9.23      5.11 o 
  -1  10   5        0.10        2.53      4.78 o 
   0  10   5        0.72        4.98      4.38 o 
   1  10   5        6.65        5.51      9.42 o 
   2  10   5        0.04       -4.64      4.68 o 
   3  10   5        0.03       -3.53      5.63 o 
   4  10   5        1.56        7.02      7.12 o 
  -1  11   5        0.80        1.80      7.53 o 
   0  11   5        8.20        3.87      7.18 o 
   2  11   5        0.07        7.55      6.66 o 
  -1 -10   6        0.60        1.30      4.92 o 
   0 -10   6        1.97        0.96      4.66 o 
   1 -10   6        0.02       -1.54      4.86 o 
  -3  -9   6        0.34        4.90      4.98 o 
  -2  -9   6        3.07        0.09      5.34 o 
  -1  -9   6        7.56       17.61      4.79 o 
   0  -9   6       17.21       13.71     11.12 o 
   1  -9   6        0.82       -1.28      3.78 o 
   2  -9   6        0.69       -3.97      3.97 o 
  -4  -8   6        0.84        3.23      6.46 o 
  -3  -8   6        0.95       -0.46      4.01 o 
  -2  -8   6        1.03       -2.07      4.30 o 
  -1  -8   6        0.04        3.82      3.47 o 
   0  -8   6       10.89       11.52      3.83 o 
   1  -8   6        7.92        0.93      3.49 o 
   2  -8   6        1.44        3.03      3.72 o 
   3  -8   6        0.22       -3.52      3.52 o 
  -5  -7   6        0.90       -1.52      3.93 o 
  -4  -7   6        4.05       12.65      4.63 o 
  -3  -7   6        0.40       -3.36      4.11 o 
  -2  -7   6        0.15        3.93      3.24 o 
  -1  -7   6        0.04       -1.79      4.97 o 
   0  -7   6       33.31       35.78     11.73 o 
   1  -7   6        2.28        1.24      2.91 o 
   2  -7   6        0.47       -2.33      2.90 o 
   3  -7   6        0.12        2.21      2.96 o 
   4  -7   6        1.38        5.21      4.07 o 
  -5  -6   6        3.55        1.29      3.94 o 
  -4  -6   6        0.51        2.55      4.03 o 
  -3  -6   6        0.34        1.22      5.48 o 
  -2  -6   6        4.13        7.52      3.56 o 
  -1  -6   6       30.43       32.48      3.85 o 
   0  -6   6        6.35        2.81      3.66 o 
   1  -6   6        3.59        2.32      2.64 o 
   2  -6   6       20.42       17.21      2.83 o 
   3  -6   6       41.64       35.51      3.03 o 
   4  -6   6        6.52        6.64      2.96 o 
   5  -6   6        1.20       -3.63      3.63 o 
  -5  -5   6        1.16        1.62      3.30 o 
  -4  -5   6       24.85       32.30      4.46 o 
  -3  -5   6        4.08        8.70      3.20 o 
  -2  -5   6       34.75       24.84      3.40 o 
  -1  -5   6       40.67       32.99      3.52 o 
   0  -5   6       35.50       37.53      3.59 o 
   1  -5   6       13.32       16.57      2.21 o 
   2  -5   6       51.14       53.18      3.06 o 
   3  -5   6        3.55        0.83      1.70 o 
   4  -5   6        0.80       -0.59      2.44 o 
   5  -5   6       10.66       12.82      4.39 o 
  -6  -4   6        3.02        1.35      5.68 o 
  -5  -4   6        3.06        1.89      2.71 o 
  -4  -4   6        0.20       -0.09      2.25 o 
  -3  -4   6        0.37        3.58      2.61 o 
  -2  -4   6       40.82       40.87      2.89 o 
  -1  -4   6      224.97      212.21      6.88 o 
   0  -4   6      338.96      336.04      6.80 o 
   1  -4   6       92.28       85.21      2.81 o 
   2  -4   6       69.39       58.62      3.18 o 
   3  -4   6      166.88      166.22      4.63 o 
   4  -4   6       30.98       29.01      2.80 o 
   5  -4   6       58.50       57.48      5.74 o 
   6  -4   6        0.11       -5.89      6.59 o 
  -6  -3   6        4.63        4.55      5.51 o 
  -5  -3   6        2.91        0.79      3.53 o 
  -4  -3   6        5.95        3.77      2.23 o 
  -3  -3   6        4.52        7.83      2.93 o 
  -2  -3   6      129.71      117.22      3.31 o 
  -1  -3   6       77.16       56.18      3.56 o 
   0  -3   6      257.13      248.92      5.18 o 
   1  -3   6       10.74        9.53      1.09 o 
   2  -3   6      191.13      179.14      4.26 o 
   3  -3   6       34.19       25.79      2.27 o 
   4  -3   6        0.48        0.55      1.85 o 
   5  -3   6       19.00       19.70      4.21 o 
   6  -3   6        0.06       -1.32      4.12 o 
  -6  -2   6        0.74       -4.25      5.84 o 
  -5  -2   6        4.92       11.35      3.87 o 
  -4  -2   6        8.10        8.21      2.22 o 
  -3  -2   6       15.48       22.90      3.10 o 
  -2  -2   6      114.56      117.86      6.17 o 
  -1  -2   6        3.11        3.07      1.33 o 
   0  -2   6      870.19      829.31     13.09 o 
   1  -2   6       44.96       44.94      1.68 o 
   2  -2   6      446.50      428.15      6.09 o 
   3  -2   6        0.24        1.91      1.33 o 
   4  -2   6      100.41      100.29      3.87 o 
   5  -2   6        0.53       -1.29      3.19 o 
   6  -2   6       12.61       12.70      6.34 o 
  -6  -1   6        2.64        0.54      5.32 o 
  -5  -1   6       25.95       36.53      3.79 o 
  -4  -1   6       23.50       19.95      3.90 o 
  -3  -1   6        0.60       -0.09      2.14 o 
  -2  -1   6      252.77      267.59      3.54 o 
  -1  -1   6      321.17      326.82      6.39 o 
   0  -1   6       33.66       33.19      3.30 o 
   1  -1   6        3.31        4.00      0.97 o 
   2  -1   6       39.75       40.80      2.51 o 
   3  -1   6        2.00        2.86      1.12 o 
   4  -1   6       18.39       19.65      2.67 o 
   5  -1   6       11.97       15.16      3.00 o 
   6  -1   6        0.03        5.32      4.71 o 
  -6   0   6        5.07        2.92      3.68 o 
  -5   0   6        2.04        3.52      2.97 o 
  -4   0   6       53.72       47.03      4.81 o 
  -3   0   6        5.52        6.43      1.52 o 
  -2   0   6      521.60      565.63      9.19 o 
  -1   0   6      159.59      174.00      2.84 o 
   0   0   6       99.95       98.62      2.61 o 
   1   0   6      179.69      188.52      5.70 o 
   2   0   6       41.71       45.76      2.11 o 
   3   0   6        3.24        1.95      1.03 o 
   4   0   6        2.47        0.36      2.14 o 
   5   0   6        0.11       -1.62      2.25 o 
   6   0   6        4.09        2.29      3.71 o 
  -6   1   6        0.18        0.81      4.78 o 
  -5   1   6       12.41       12.78      3.09 o 
  -4   1   6        3.06        2.42      2.01 o 
  -3   1   6        8.70        5.32      2.14 o 
  -2   1   6       58.09       64.98      2.06 o 
  -1   1   6       26.12       27.23      1.29 o 
   0   1   6      540.23      492.68      6.31 o 
   1   1   6      729.77      752.17      8.25 o 
   2   1   6       29.64       27.71      1.57 o 
   3   1   6       82.28       80.05      2.99 o 
   4   1   6       13.82       10.02      2.21 o 
   5   1   6       34.69       37.61      6.83 o 
   6   1   6        0.30        3.36      3.31 o 
   7   1   6        5.21        3.97      4.19 o 
  -6   2   6       11.92        4.45      5.55 o 
  -5   2   6       17.34       13.69      5.10 o 
  -4   2   6       68.73       71.20     12.73 o 
  -3   2   6       19.72       14.96      5.97 o 
  -2   2   6      325.10      344.77      8.66 o 
  -1   2   6       68.63       74.46      3.52 o 
   0   2   6     1586.20     1564.47     19.16 o 
   1   2   6      122.13      136.41      3.07 o 
   2   2   6      702.64      695.79      7.86 o 
   3   2   6       74.02       72.43      2.19 o 
   4   2   6        7.22        7.43      1.94 o 
   5   2   6       53.42       47.82      3.80 o 
   6   2   6        2.89        5.21      3.55 o 
   7   2   6       11.52        4.54      5.73 o 
  -6   3   6        5.86        9.42      6.21 o 
  -5   3   6       12.11        5.91      7.33 o 
  -4   3   6       36.26       32.85      3.96 o 
  -3   3   6        0.25       -1.17      2.04 o 
  -2   3   6      103.69       93.11      4.40 o 
  -1   3   6      309.15      319.02      8.14 o 
   0   3   6      481.58      485.65      8.34 o 
   1   3   6      968.41      873.76     19.03 o 
   2   3   6      522.65      510.23      6.98 o 
   3   3   6       55.59       51.98      2.64 o 
   4   3   6       16.85       20.26      2.30 o 
   5   3   6        1.97        1.89      1.99 o 
   6   3   6        0.15        1.85      3.37 o 
  -6   4   6       13.45       18.99      7.57 o 
  -5   4   6       28.46       32.89      6.99 o 
  -4   4   6       50.54       33.64      4.04 o 
  -3   4   6       12.53       10.74      8.04 o 
  -2   4   6      200.41      202.48      6.73 o 
  -1   4   6        8.01       11.93      2.30 o 
   0   4   6      191.23      214.94      5.05 o 
   1   4   6       71.41       68.40      3.92 o 
   2   4   6       86.39       86.32      3.36 o 
   3   4   6        3.45        2.05      1.23 o 
   4   4   6       27.81       23.53      2.88 o 
   5   4   6        6.89        7.95      2.28 o 
   6   4   6       10.40       12.52      3.34 o 
  -5   5   6       19.02       21.65      7.01 o 
  -4   5   6       13.89       23.54      5.57 o 
  -3   5   6       22.60       29.10      3.64 o 
  -2   5   6       32.67       23.20      7.25 o 
  -1   5   6       10.18       11.04      2.45 o 
   0   5   6      547.28      527.98      9.44 o 
   1   5   6       25.35       29.53      5.38 o 
   2   5   6      223.12      227.12      6.09 o 
   3   5   6        2.66        1.93      2.51 o 
   4   5   6       14.98       14.45      2.66 o 
   5   5   6        6.74        3.36      3.20 o 
   6   5   6        0.02        2.83      3.20 o 
  -5   6   6       28.61       28.12      7.81 o 
  -4   6   6       13.64       17.78      6.32 o 
  -3   6   6       85.14       69.94      8.05 o 
  -2   6   6       52.02       36.66      3.84 o 
  -1   6   6       28.20       16.74      7.25 o 
   0   6   6      248.43      260.90      7.79 o 
   1   6   6        6.82        3.06      3.69 o 
   2   6   6        2.45        1.81      1.94 o 
   3   6   6       37.53       46.83      5.72 o 
   4   6   6        2.78        4.67      2.55 o 
   5   6   6        1.03        3.20      3.18 o 
   6   6   6        0.41        1.10      4.94 o 
  -5   7   6        3.39        2.33      7.25 o 
  -4   7   6        4.77       11.33      6.75 o 
  -3   7   6        8.52       18.33      6.22 o 
  -2   7   6       10.30        7.52      2.99 o 
  -1   7   6        3.91        3.84      2.65 o 
   0   7   6       43.72       46.80      2.77 o 
   1   7   6        9.02        9.09      2.41 o 
   2   7   6        0.25        0.12      2.25 o 
   3   7   6        0.04        0.56      2.67 o 
   4   7   6        0.01        1.35      2.62 o 
   5   7   6        0.46        1.77      6.19 o 
  -4   8   6        0.68        5.73      6.93 o 
  -3   8   6       14.52       10.79      6.37 o 
  -2   8   6       11.03       21.84      6.69 o 
  -1   8   6        0.92       -2.44      2.44 o 
   0   8   6        3.89        1.19      2.59 o 
   1   8   6       11.37        8.63      2.81 o 
   2   8   6        2.92        8.09      2.85 o 
   3   8   6        2.32        7.63      3.13 o 
   4   8   6       14.07       25.74      5.82 o 
   5   8   6        0.11       -5.98      5.98 o 
  -3   9   6        2.01       -6.16      6.61 o 
  -2   9   6        2.03        5.71      6.28 o 
  -1   9   6        0.02        5.73      4.03 o 
   0   9   6       10.48       14.37      3.35 o 
   1   9   6        3.04        1.05      2.41 o 
   2   9   6        4.52        2.09      2.99 o 
   3   9   6        6.21        5.52      5.50 o 
   4   9   6        1.20        2.79      6.41 o 
  -2  10   6        0.22        0.23      6.59 o 
  -1  10   6       11.72       14.85      5.05 o 
   0  10   6       15.36       12.90      5.04 o 
   1  10   6        3.78        6.64     10.13 o 
   2  10   6        0.87        5.32      4.46 o 
   3  10   6        0.32        3.84      6.06 o 
  -1  11   6        0.11        7.50      6.57 o 
   0  11   6        0.64        1.25      7.07 o 
   2  11   6        4.83       -1.19      5.89 o 
  -3  -9   7        0.06       -3.65      5.02 o 
  -2  -9   7        0.49        2.83      4.64 o 
  -1  -9   7        0.83        5.10      4.37 o 
   0  -9   7        0.54       -0.87      4.28 o 
   1  -9   7        0.39        4.44      5.23 o 
   2  -9   7        0.06        3.11      4.39 o 
  -4  -8   7        0.03        3.59      6.16 o 
  -3  -8   7        0.05        2.85      4.35 o 
  -2  -8   7        1.76        3.43      4.19 o 
  -1  -8   7        1.34       -2.01      3.45 o 
   0  -8   7        2.36        1.41      3.81 o 
   1  -8   7        3.66       10.79      4.01 o 
   2  -8   7        0.06        6.12      5.58 o 
   3  -8   7        0.04        0.94      3.74 o 
  -4  -7   7        2.83        8.26      4.91 o 
  -3  -7   7        0.27       -3.18      3.58 o 
  -2  -7   7        1.38        1.10      3.40 o 
  -1  -7   7       10.41        8.48      3.52 o 
   0  -7   7       13.29       14.22      3.76 o 
   1  -7   7       44.18       44.58      5.20 o 
   2  -7   7       18.63       18.09      4.08 o 
   3  -7   7        5.92       12.74      3.97 o 
   4  -7   7        0.00       -1.50      3.49 o 
  -5  -6   7        0.49        6.07      4.10 o 
  -4  -6   7        2.41        0.74      6.44 o 
  -3  -6   7        0.02        0.31      3.23 o 
  -2  -6   7        4.14        3.54      3.21 o 
  -1  -6   7       43.63       40.19      4.46 o 
   0  -6   7        0.31        1.74      2.80 o 
   1  -6   7       27.87       22.86      3.80 o 
   2  -6   7        0.09       -2.66      2.66 o 
   3  -6   7        4.37        0.19      2.88 o 
   4  -6   7        1.66        3.58      2.78 o 
   5  -6   7        3.65       -1.52      4.43 o 
  -5  -5   7        0.17        2.74      3.48 o 
  -4  -5   7        0.16        4.24      3.66 o 
  -3  -5   7        2.64        1.56      3.07 o 
  -2  -5   7       28.91       25.25      5.28 o 
  -1  -5   7        0.22       -2.12      3.45 o 
   0  -5   7        6.79       13.78      4.80 o 
   1  -5   7      183.16      186.21      7.29 o 
   2  -5   7       87.56       85.01      5.99 o 
   3  -5   7       12.29       12.89      2.41 o 
   4  -5   7        2.27        5.62      2.80 o 
   5  -5   7        0.47       -3.50      6.13 o 
  -6  -4   7        0.95       -5.22      5.22 o 
  -5  -4   7        0.05       -2.08      3.96 o 
  -4  -4   7       15.38       15.80      3.08 o 
  -3  -4   7        0.00        0.03      2.55 o 
  -2  -4   7        0.64       -0.47      2.35 o 
  -1  -4   7        0.39        2.15      2.07 o 
   0  -4   7       52.80       50.42      3.52 o 
   1  -4   7       60.42       57.59      3.84 o 
   2  -4   7       51.00       45.68      2.77 o 
   3  -4   7        0.20       -1.75      1.75 o 
   4  -4   7        0.52        1.50      1.98 o 
   5  -4   7        3.36        2.06      7.00 o 
  -6  -3   7        0.55       11.09      6.38 o 
  -5  -3   7        0.09        2.46      3.67 o 
  -4  -3   7       21.91       25.26      3.04 o 
  -3  -3   7       55.97       54.94      4.15 o 
  -2  -3   7      100.62       98.30      4.51 o 
  -1  -3   7        0.59        1.09      2.62 o 
   0  -3   7        7.53        8.40      1.71 o 
   1  -3   7      160.37      154.18      3.15 o 
   2  -3   7       81.40       69.03      2.85 o 
   3  -3   7       29.68       30.90      2.60 o 
   4  -3   7       18.97       16.00      2.44 o 
   5  -3   7        0.58        3.52      3.64 o 
   6  -3   7        2.76       -1.95      4.26 o 
  -6  -2   7        0.51       -2.57      5.87 o 
  -5  -2   7        2.52        6.85      4.20 o 
  -4  -2   7       45.53       42.39      3.45 o 
  -3  -2   7        1.70        2.13      4.14 o 
  -2  -2   7       37.57       37.73      2.99 o 
  -1  -2   7      299.02      309.44      6.59 o 
   0  -2   7       56.41       58.63      2.68 o 
   1  -2   7      130.46      117.06      2.71 o 
   2  -2   7        2.96        0.63      1.09 o 
   3  -2   7        4.81        4.52      1.64 o 
   4  -2   7       72.15       75.14      5.78 o 
   5  -2   7        7.44        2.85      3.62 o 
   6  -2   7        6.32        5.15      4.51 o 
  -6  -1   7        5.91        1.86      4.89 o 
  -5  -1   7        0.42       -0.80      3.62 o 
  -4  -1   7       52.77       51.39      3.65 o 
  -3  -1   7        0.18        0.93      1.74 o 
  -2  -1   7      416.32      421.64      5.03 o 
  -1  -1   7       13.97       13.41      1.40 o 
   0  -1   7        5.83        8.34      1.58 o 
   1  -1   7      427.59      450.51      6.98 o 
   2  -1   7       64.44       62.03      3.33 o 
   3  -1   7      101.30       96.59      2.87 o 
   4  -1   7       76.27       75.21      4.26 o 
   5  -1   7       16.21       15.57      4.43 o 
   6  -1   7        3.89        1.78      3.58 o 
  -6   0   7       10.16       14.90      5.13 o 
  -5   0   7        3.60        3.85      3.09 o 
  -4   0   7       99.02       94.61      6.19 o 
  -3   0   7       13.24       13.97      2.74 o 
  -2   0   7       90.90       95.86      3.20 o 
  -1   0   7       16.16       14.90      1.36 o 
   0   0   7      714.33      709.28      9.97 o 
   1   0   7      756.24      816.26     11.19 o 
   2   0   7       81.32       78.98      2.56 o 
   3   0   7      355.86      370.33      5.87 o 
   4   0   7        0.43        1.52      1.92 o 
   5   0   7      132.32      124.05      7.73 o 
   6   0   7        3.06        3.61      5.79 o 
  -6   1   7       14.99       11.34      5.73 o 
  -5   1   7        7.45        4.87      3.25 o 
  -4   1   7       55.11       51.35      4.56 o 
  -3   1   7        1.21        5.59      3.58 o 
  -2   1   7       72.46       61.55      2.14 o 
  -1   1   7       20.26       28.26      1.40 o 
   0   1   7      743.45      778.64      8.64 o 
   1   1   7      516.20      503.69      6.16 o 
   2   1   7      179.57      172.05      3.03 o 
   3   1   7      114.52      108.21      3.98 o 
   4   1   7       37.54       35.27      3.11 o 
   5   1   7       12.99       16.07      2.96 o 
   6   1   7        1.99        2.14      3.34 o 
  -6   2   7        8.42        9.97      4.51 o 
  -5   2   7        6.12        6.36      3.54 o 
  -4   2   7       77.36       53.36      6.06 o 
  -3   2   7        4.22        6.77      2.47 o 
  -2   2   7        0.10        1.78      2.25 o 
  -1   2   7       98.18      102.03      2.91 o 
   0   2   7       41.02       41.77      1.99 o 
   1   2   7        2.17        2.38      0.91 o 
   2   2   7       40.77       50.32      2.05 o 
   3   2   7       75.37       74.21      3.09 o 
   4   2   7       65.56       64.69      2.98 o 
   5   2   7        3.92        5.97      2.48 o 
   6   2   7       19.61       23.77      4.69 o 
  -6   3   7       20.88       27.23      7.34 o 
  -5   3   7        5.77        8.71      4.65 o 
  -4   3   7       25.99       23.92      3.69 o 
  -3   3   7        5.60        5.62      2.52 o 
  -2   3   7       84.25       80.51      9.19 o 
  -1   3   7       83.65       69.86      3.99 o 
   0   3   7      309.20      280.29      5.79 o 
   1   3   7      314.55      290.09     12.20 o 
   2   3   7       39.84       29.09      1.76 o 
   3   3   7        4.70        5.60      1.83 o 
   4   3   7       14.71       15.51      2.56 o 
   5   3   7        1.32        1.66      2.32 o 
   6   3   7        9.09       13.63      6.00 o 
  -6   4   7       14.35       21.89      7.50 o 
  -5   4   7        0.00       -4.10      5.23 o 
  -4   4   7       14.06        9.38      5.79 o 
  -3   4   7        0.30        0.96      3.31 o 
  -2   4   7       43.03       37.95      3.63 o 
  -1   4   7      228.90      238.84      7.22 o 
   0   4   7      171.15      182.68      4.59 o 
   1   4   7      340.38      287.84      8.12 o 
   2   4   7        0.04       -0.24      1.07 o 
   3   4   7      134.07      128.20      3.39 o 
   4   4   7        3.39        4.15      2.04 o 
   5   4   7        0.55       -0.87      2.09 o 
   6   4   7        2.28        2.01      3.27 o 
  -5   5   7        4.52        5.87      5.99 o 
  -4   5   7       33.30       34.70      7.12 o 
  -3   5   7        0.05        0.98      2.56 o 
  -2   5   7      151.35      150.19      6.29 o 
  -1   5   7        0.57        1.70      2.08 o 
   0   5   7       50.37       43.04      3.84 o 
   1   5   7        8.22        8.51      1.84 o 
   2   5   7      168.21      166.25      5.29 o 
   3   5   7       49.68       49.14      3.73 o 
   4   5   7        3.21        4.12      2.16 o 
   5   5   7        2.50        4.02      3.27 o 
   6   5   7        0.04        2.37      3.79 o 
  -5   6   7        0.85       -0.31      6.75 o 
  -4   6   7       46.84       38.21      7.52 o 
  -3   6   7       11.49       14.52      3.71 o 
  -2   6   7       39.70       31.25      7.57 o 
  -1   6   7       34.10       32.70      7.28 o 
   0   6   7      105.03      104.16      3.99 o 
   1   6   7       13.05       16.86      2.45 o 
   2   6   7       48.00       49.53      3.53 o 
   3   6   7       24.47       27.03      3.32 o 
   4   6   7       17.08       18.40      3.26 o 
   5   6   7        4.04       -1.57      3.23 o 
   6   6   7        0.00       -3.00      5.79 o 
  -4   7   7       15.09       21.07      7.63 o 
  -3   7   7        1.42       -2.85      5.36 o 
  -2   7   7        9.83       10.70      3.51 o 
  -1   7   7        5.68        6.48      2.87 o 
   0   7   7        1.02       -2.55      2.55 o 
   1   7   7       38.87       36.01      3.28 o 
   2   7   7        7.01        3.97      2.51 o 
   3   7   7       98.59      120.31      6.24 o 
   4   7   7        5.25        2.75      3.39 o 
   5   7   7        7.35        8.58      4.15 o 
  -4   8   7       13.93       24.25      8.16 o 
  -3   8   7        2.65        4.72      6.40 o 
  -2   8   7       42.93       31.80      7.11 o 
  -1   8   7        3.42        1.17      3.22 o 
   0   8   7       23.91       29.11      4.36 o 
   1   8   7        9.87       12.64      3.57 o 
   2   8   7        8.14        6.23      2.78 o 
   3   8   7        0.41        1.82      2.96 o 
   4   8   7        0.01        2.04      3.71 o 
   5   8   7        0.20        1.98      4.07 o 
  -3   9   7        0.36        7.04      7.24 o 
  -2   9   7        9.53       12.42      6.83 o 
  -1   9   7        3.16       -0.83      5.67 o 
   0   9   7        0.01        1.10      4.97 o 
   1   9   7       26.54       28.19      3.81 o 
   2   9   7       12.82       12.33      3.38 o 
   3   9   7        0.00       -3.20      3.20 o 
   4   9   7        4.06        4.90      6.34 o 
  -2  10   7        4.30        8.97      7.52 o 
  -1  10   7        2.45       12.39      7.30 o 
   0  10   7        2.65       -0.12      6.44 o 
   1  10   7        0.25       -2.29      5.79 o 
   2  10   7        5.41        7.23      3.50 o 
   3  10   7        0.05       -2.65      5.54 o 
   0  11   7        1.38       -3.13      7.46 o 
  -2  -9   8        0.00        0.73      4.98 o 
  -1  -9   8        0.10       -2.47      4.39 o 
   0  -9   8       18.27       26.62      5.62 o 
   1  -9   8        4.71        4.79      4.68 o 
  -3  -8   8        0.00        2.92      4.52 o 
  -2  -8   8        0.19       -3.32      4.09 o 
  -1  -8   8        5.93        6.40      4.10 o 
   0  -8   8       11.76       21.49      4.78 o 
   1  -8   8       18.62        8.88      4.35 o 
   2  -8   8        0.76        1.71      3.89 o 
   3  -8   8        0.02       -2.26      4.00 o 
  -4  -7   8        0.26       -4.20      4.91 o 
  -3  -7   8        1.42       -2.89      7.55 o 
  -2  -7   8        4.27        2.50      3.71 o 
  -1  -7   8        0.79        4.53      3.45 o 
   0  -7   8        2.37       -0.46      3.27 o 
   1  -7   8       76.28       90.68      6.56 o 
   2  -7   8        0.00       -0.96      3.25 o 
   3  -7   8        0.39        0.64      3.44 o 
   4  -7   8        0.05        4.28      4.62 o 
  -5  -6   8        0.76        1.26      4.24 o 
  -4  -6   8       14.15       16.35      4.63 o 
  -3  -6   8        0.05       -0.16      3.32 o 
  -2  -6   8        0.03        2.26      3.04 o 
  -1  -6   8        1.93        2.63      3.00 o 
   0  -6   8       11.63        5.53      5.24 o 
   1  -6   8       78.15       83.08      9.36 o 
   2  -6   8       28.68       23.09      4.12 o 
   3  -6   8        4.86        4.98      3.28 o 
   4  -6   8        0.45        3.42      5.34 o 
  -5  -5   8        0.00       -0.21      7.52 o 
  -4  -5   8        3.31       -0.74      4.12 o 
  -3  -5   8       16.87       21.69      6.19 o 
  -2  -5   8        6.78       10.90      6.45 o 
  -1  -5   8        0.25        1.15      2.58 o 
   0  -5   8        1.74       -1.57      2.45 o 
   1  -5   8       12.29        7.12      5.31 o 
   2  -5   8        4.21        2.85      2.24 o 
   3  -5   8       60.23       51.61      3.42 o 
   4  -5   8        2.61        4.60      2.98 o 
   5  -5   8        0.00       -3.88      3.88 o 
  -5  -4   8        2.96        0.37      4.25 o 
  -4  -4   8        8.47        6.50      4.01 o 
  -3  -4   8        0.06        1.33      3.52 o 
  -2  -4   8       11.72        8.30      1.93 o 
  -1  -4   8       25.09       24.54      3.25 o 
   0  -4   8        1.73        1.20      1.70 o 
   1  -4   8        4.71        5.22      1.86 o 
   2  -4   8        7.85        4.65      1.86 o 
   3  -4   8        5.70        3.51      2.60 o 
   4  -4   8        5.88        4.40      2.27 o 
   5  -4   8        0.02        0.04      3.86 o 
  -6  -3   8        2.12        3.65      6.06 o 
  -5  -3   8        4.02        9.69      4.42 o 
  -4  -3   8        0.14        0.31      3.44 o 
  -3  -3   8       17.73       17.09      3.25 o 
  -2  -3   8       44.82       49.75      2.74 o 
  -1  -3   8       62.91       71.87      4.38 o 
   0  -3   8       27.84       30.81      1.98 o 
   1  -3   8       30.31       37.45      3.82 o 
   2  -3   8       98.96       96.67      4.01 o 
   3  -3   8       83.10       90.72      3.76 o 
   4  -3   8       53.39       58.56      3.58 o 
   5  -3   8        4.21        3.03      3.95 o 
   6  -3   8        2.71        1.70      9.66 o 
  -6  -2   8        3.67        3.02      6.54 o 
  -5  -2   8       28.92       21.38      4.79 o 
  -4  -2   8       23.90       26.10      5.65 o 
  -3  -2   8        7.59        7.20      2.16 o 
  -2  -2   8       25.82       29.20      2.61 o 
  -1  -2   8        2.19        1.56      1.33 o 
   0  -2   8        1.15        0.04      1.11 o 
   1  -2   8       70.17       78.31      2.43 o 
   2  -2   8      156.37      151.82      3.81 o 
   3  -2   8       55.44       55.68      3.02 o 
   4  -2   8       16.30       16.08      2.94 o 
   5  -2   8       20.12       20.56      6.64 o 
   6  -2   8        5.89        5.71      4.67 o 
  -6  -1   8        8.56        7.64      5.03 o 
  -5  -1   8        0.00        1.80      5.28 o 
  -4  -1   8        3.06        4.96      3.58 o 
  -3  -1   8       96.25      100.29      4.14 o 
  -2  -1   8        1.90        0.70      1.05 o 
  -1  -1   8      109.01      103.43      3.95 o 
   0  -1   8      224.31      258.24      4.50 o 
   1  -1   8      236.37      230.02      4.79 o 
   2  -1   8       90.95       83.08      2.59 o 
   3  -1   8      392.06      383.95      6.25 o 
   4  -1   8        5.18        0.67      2.27 o 
   5  -1   8       13.94       22.37      4.12 o 
   6  -1   8        1.72        2.09      3.88 o 
  -6   0   8        7.69        9.19      5.16 o 
  -5   0   8        1.29       -0.72      3.72 o 
  -4   0   8       91.21       83.64      5.14 o 
  -3   0   8       13.94       14.81      3.21 o 
  -2   0   8        9.81       11.89      1.28 o 
  -1   0   8       15.18       13.46      1.23 o 
   0   0   8      269.64      267.82      5.14 o 
   1   0   8      119.78      115.79      2.87 o 
   2   0   8       18.74       16.00      1.90 o 
   3   0   8      204.56      197.64      4.85 o 
   4   0   8        0.73        1.94      2.09 o 
   5   0   8        1.06        2.45      3.32 o 
   6   0   8        1.87        3.73      4.19 o 
  -6   1   8       20.14       19.82      6.15 o 
  -5   1   8        4.97        4.29      3.23 o 
  -4   1   8       12.35        9.88      3.12 o 
  -3   1   8      256.28      253.00      7.95 o 
  -2   1   8      154.16      163.71      3.80 o 
  -1   1   8      730.45      752.85      8.43 o 
   0   1   8      186.48      186.58      3.28 o 
   1   1   8      142.16      157.73      3.49 o 
   2   1   8        0.03        1.05      0.89 o 
   3   1   8      158.03      153.43      5.97 o 
   4   1   8       24.98       26.39      2.61 o 
   5   1   8        8.10        4.55      3.64 o 
   6   1   8        9.36        4.99      6.27 o 
  -6   2   8       12.88        7.23      4.64 o 
  -5   2   8        0.80        0.75      3.49 o 
  -4   2   8        4.70        3.97      2.96 o 
  -3   2   8        8.68        5.27      2.71 o 
  -2   2   8        8.49        8.08      2.35 o 
  -1   2   8      206.04      206.65      4.16 o 
   0   2   8       16.76       14.64      1.47 o 
   1   2   8      648.22      609.72      7.39 o 
   2   2   8       13.12       15.13      1.33 o 
   3   2   8       76.21       71.08      2.95 o 
   4   2   8        3.90        1.09      1.60 o 
   5   2   8        3.90        1.84      2.81 o 
   6   2   8       13.71       13.25      4.13 o 
  -6   3   8       17.23        4.75      6.24 o 
  -5   3   8        0.76        0.39      3.48 o 
  -4   3   8       85.85       84.00      5.56 o 
  -3   3   8       24.20       21.75      3.52 o 
  -2   3   8      537.48      564.87     13.28 o 
  -1   3   8       22.01       23.35      2.79 o 
   0   3   8      441.75      422.42      9.42 o 
   1   3   8       42.32       47.21      3.43 o 
   2   3   8      300.26      302.10      6.46 o 
   3   3   8       39.24       42.00      2.58 o 
   4   3   8       14.21       12.87      2.71 o 
   5   3   8        4.75        3.61      3.06 o 
   6   3   8        0.11       -3.04      3.04 o 
  -5   4   8        1.06        8.33      5.61 o 
  -4   4   8       23.88       19.68      3.98 o 
  -3   4   8      225.12      223.98     12.74 o 
  -2   4   8       36.55       35.68      3.92 o 
  -1   4   8      156.10      144.86      5.79 o 
   0   4   8       45.37       45.13      3.07 o 
   1   4   8      176.75      170.23      4.84 o 
   2   4   8       10.47       10.66      1.77 o 
   3   4   8       32.03       32.36      2.52 o 
   4   4   8       11.03        5.50      2.47 o 
   5   4   8       23.66       19.28      7.17 o 
   6   4   8        0.23        2.21      3.62 o 
  -5   5   8        1.78       -5.07      5.87 o 
  -4   5   8       39.69       20.38     12.07 o 
  -3   5   8        0.85        0.54      2.98 o 
  -2   5   8        2.94        3.09      2.67 o 
  -1   5   8       21.15       28.43      6.95 o 
   0   5   8        4.55        4.00      1.60 o 
   1   5   8        4.70        1.38      3.01 o 
   2   5   8       10.00        6.69      2.13 o 
   3   5   8      160.45      156.63      6.55 o 
   4   5   8        2.45        4.74      3.92 o 
   5   5   8       28.87       31.88      4.73 o 
   6   5   8        0.07       -0.01      3.83 o 
  -5   6   8        9.18        1.80      6.79 o 
  -4   6   8       12.81       21.14      6.98 o 
  -3   6   8        5.63        2.83      3.37 o 
  -2   6   8      133.05      120.59     18.30 o 
  -1   6   8       17.05       18.85      3.44 o 
   0   6   8       12.73       10.77      2.52 o 
   1   6   8       26.54       28.12      2.82 o 
   2   6   8       10.29       11.44      2.55 o 
   3   6   8        7.29        7.36      2.61 o 
   4   6   8        6.87        9.49      3.21 o 
   5   6   8       12.46       13.19      5.20 o 
   6   6   8        0.87       -3.23      4.80 o 
  -4   7   8       18.76       18.74      7.43 o 
  -3   7   8        0.19       10.21      6.35 o 
  -2   7   8        3.79        4.86      3.22 o 
  -1   7   8       78.95       78.60      6.61 o 
   0   7   8        1.39        4.02      3.07 o 
   1   7   8       75.91       71.08      4.08 o 
   2   7   8        1.97       -0.13      2.42 o 
   3   7   8        1.42        1.24      3.40 o 
   4   7   8        1.70        9.71      3.38 o 
   5   7   8        2.20        3.88      4.60 o 
  -4   8   8       19.36       20.82      8.58 o 
  -3   8   8        6.32        1.79      6.09 o 
  -2   8   8        3.00        8.33      5.93 o 
  -1   8   8        0.68       -2.27      3.32 o 
   0   8   8        0.07        0.28      3.48 o 
   1   8   8       14.21        6.27      2.87 o 
   2   8   8        0.40        3.62      2.84 o 
   3   8   8        0.00       -2.85      2.89 o 
   4   8   8        1.01       -2.16      3.75 o 
   5   8   8        2.65        7.47      7.30 o 
  -3   9   8        0.72       -0.16      6.83 o 
  -2   9   8        1.79       -5.13      5.90 o 
  -1   9   8        3.19        5.18      6.30 o 
   0   9   8       23.89       23.24      4.87 o 
   1   9   8        3.57        9.84      4.43 o 
   2   9   8        3.39        3.76      3.13 o 
   3   9   8        0.05       -3.14      3.14 o 
   4   9   8        5.53        4.63      4.33 o 
  -2  10   8        4.93        9.83      7.41 o 
  -1  10   8        3.29        3.56      7.12 o 
   0  10   8        0.18        8.72      6.88 o 
   1  10   8        4.49       -1.06      4.85 o 
   2  10   8        0.10       -0.45      4.23 o 
   3  10   8        0.78        2.09      5.16 o 
   0  11   8        0.06       -7.37      7.37 o 
  -1  -9   9        0.52        5.76      5.05 o 
   0  -9   9        0.01        0.18      4.83 o 
  -3  -8   9        0.23       -3.45      4.69 o 
  -2  -8   9        0.15       -4.07      5.10 o 
  -1  -8   9        0.02        1.62      4.27 o 
   0  -8   9        0.22        1.61      4.31 o 
   1  -8   9       10.53       12.85      4.58 o 
   2  -8   9        0.01        6.46      5.39 o 
  -4  -7   9        0.16       -4.47      4.47 o 
  -3  -7   9        1.89        9.28      4.61 o 
  -2  -7   9        0.09       -1.46      3.69 o 
  -1  -7   9        0.52       -0.79      3.63 o 
   0  -7   9        2.98        7.92      3.89 o 
   1  -7   9        9.68       16.49      4.41 o 
   2  -7   9        0.50        3.35      3.57 o 
   3  -7   9        7.40        4.11      5.39 o 
  -4  -6   9        1.54       -0.49      3.93 o 
  -3  -6   9        1.02       -1.26      3.76 o 
  -2  -6   9        0.72        5.53      3.47 o 
  -1  -6   9        3.95        5.94      3.42 o 
   0  -6   9        6.11        6.12      5.88 o 
   1  -6   9        7.02        4.84      3.32 o 
   2  -6   9        0.55        1.57      3.10 o 
   3  -6   9        0.89        3.79      3.38 o 
   4  -6   9        0.00        4.70      3.50 o 
  -5  -5   9        1.01        5.81      4.96 o 
  -4  -5   9        8.50        5.93      4.10 o 
  -3  -5   9       11.20       13.83      4.01 o 
  -2  -5   9        0.35        0.34      2.87 o 
  -1  -5   9       22.47       25.52      5.64 o 
   0  -5   9       15.76       15.13      4.90 o 
   1  -5   9       42.77       42.32      4.67 o 
   2  -5   9      184.29      211.12     13.00 o 
   3  -5   9        1.87        0.27      2.89 o 
   4  -5   9        0.01       -1.21      2.64 o 
   5  -5   9        0.42        1.12      4.35 o 
  -5  -4   9       15.61       23.82     11.18 o 
  -4  -4   9        4.37        6.12      2.97 o 
  -3  -4   9       72.46       70.52      9.53 o 
  -2  -4   9        0.84       -1.38      1.75 o 
  -1  -4   9        6.12       11.56      3.02 o 
   0  -4   9       15.21       11.65      2.29 o 
   1  -4   9       42.35       44.90      4.37 o 
   2  -4   9      142.58      134.75     10.08 o 
   3  -4   9       15.12       13.12      2.37 o 
   4  -4   9        3.03        1.37      2.62 o 
   5  -4   9        0.74        0.31      4.16 o 
  -5  -3   9        0.13       -3.87      4.19 o 
  -4  -3   9        0.00        3.56      7.80 o 
  -3  -3   9       75.99       73.13      5.25 o 
  -2  -3   9        2.04        2.08      1.68 o 
  -1  -3   9       45.19       40.19      3.21 o 
   0  -3   9       23.89       29.90      2.54 o 
   1  -3   9       42.43       45.69      4.04 o 
   2  -3   9      325.94      327.42      7.68 o 
   3  -3   9      222.54      228.02      5.76 o 
   4  -3   9       74.18       98.34      7.61 o 
   5  -3   9        0.47        4.68      5.35 o 
  -6  -2   9        3.31        4.10      9.12 o 
  -5  -2   9        0.18        2.08      3.97 o 
  -4  -2   9       34.12       40.75      6.72 o 
  -3  -2   9      113.68      119.44      4.08 o 
  -2  -2   9       96.40       95.50      3.97 o 
  -1  -2   9       65.33       72.11      2.73 o 
   0  -2   9        8.52        7.59      1.54 o 
   1  -2   9      222.72      224.50      4.42 o 
   2  -2   9       11.31       13.27      1.91 o 
   3  -2   9      149.25      144.84      4.49 o 
   4  -2   9        0.99       -0.20      3.32 o 
   5  -2   9        0.07       -3.14      3.43 o 
   6  -2   9        0.02        4.74      4.82 o 
  -6  -1   9        3.56        4.37      5.32 o 
  -5  -1   9        2.47       -1.07      3.99 o 
  -4  -1   9        0.15        1.79      3.42 o 
  -3  -1   9       43.77       40.26      4.57 o 
  -2  -1   9        0.01        0.33      1.27 o 
  -1  -1   9      343.33      328.64     12.06 o 
   0  -1   9        7.78        5.57      1.19 o 
   1  -1   9       47.40       46.47      2.39 o 
   2  -1   9       13.53       12.30      1.57 o 
   3  -1   9      118.19      115.73      5.69 o 
   4  -1   9        0.73        1.59      2.39 o 
   5  -1   9       55.48       75.26      6.14 o 
   6  -1   9        0.38       -1.26      6.46 o 
  -6   0   9        4.99        2.39      5.74 o 
  -5   0   9        1.10        3.00      4.08 o 
  -4   0   9       33.08       26.78      4.71 o 
  -3   0   9        1.24        0.29      2.00 o 
  -2   0   9       39.36       40.41      2.03 o 
  -1   0   9        0.05        0.82      1.02 o 
   0   0   9       18.45       17.78      2.17 o 
   1   0   9       19.67       19.96      1.48 o 
   2   0   9       63.16       64.82      2.82 o 
   3   0   9       65.44       56.34      3.02 o 
   4   0   9        0.18        3.14      2.64 o 
   5   0   9        0.28        1.13      3.22 o 
   6   0   9       12.82       12.31      7.39 o 
  -6   1   9        3.57       -3.31      6.61 o 
  -5   1   9       12.49       12.31      4.02 o 
  -4   1   9        6.95        6.21      2.63 o 
  -3   1   9       12.55       10.19      3.01 o 
  -2   1   9        0.65       -1.04      1.54 o 
  -1   1   9      267.68      253.81      4.03 o 
   0   1   9       87.51       79.26      2.31 o 
   1   1   9      245.76      243.72      4.08 o 
   2   1   9      254.61      262.48      4.31 o 
   3   1   9        4.25        4.37      2.05 o 
   4   1   9       62.86       70.06      3.62 o 
   5   1   9        3.90        0.69      3.04 o 
   6   1   9        3.06        0.69      4.36 o 
  -6   2   9        1.25        5.52      4.77 o 
  -5   2   9        9.77       10.12      4.07 o 
  -4   2   9        2.41        4.68      3.16 o 
  -3   2   9      398.11      381.44     10.68 o 
  -2   2   9        8.85        7.38      2.58 o 
  -1   2   9      110.81      116.37      3.26 o 
   0   2   9       37.66       33.80      2.18 o 
   1   2   9        9.04        8.29      1.20 o 
   2   2   9      119.48      118.05      2.94 o 
   3   2   9       20.77       25.95      2.08 o 
   4   2   9      204.14      207.33      4.94 o 
   5   2   9        3.48        7.57      3.33 o 
   6   2   9        2.01        1.35      3.63 o 
  -5   3   9       24.57       33.26      5.31 o 
  -4   3   9       16.96       16.53      3.93 o 
  -3   3   9       30.07       24.87      3.75 o 
  -2   3   9      157.17      159.83      6.59 o 
  -1   3   9      178.85      185.76      7.23 o 
   0   3   9       13.70       14.67      1.63 o 
   1   3   9       32.07       26.22      3.03 o 
   2   3   9       21.03       21.89      1.81 o 
   3   3   9       74.99       75.95      2.82 o 
   4   3   9      102.54       94.51      5.09 o 
   5   3   9       43.07       47.36     12.20 o 
   6   3   9        0.47        0.10      5.27 o 
  -5   4   9       18.87       18.86      4.90 o 
  -4   4   9       14.16        8.97      3.88 o 
  -3   4   9       14.79       17.51      3.60 o 
  -2   4   9      173.39      184.60      7.35 o 
  -1   4   9       71.25       62.11      4.31 o 
   0   4   9        0.38        0.28      1.43 o 
   1   4   9       41.41       40.80      2.79 o 
   2   4   9        9.32        5.18      1.61 o 
   3   4   9       57.63       57.36      3.96 o 
   4   4   9       42.66       44.02      3.95 o 
   5   4   9       37.20       43.89      5.09 o 
   6   4   9        0.50        5.90      3.76 o 
  -5   5   9       19.64       21.26      7.60 o 
  -4   5   9       21.24       18.00      4.41 o 
  -3   5   9       20.28       19.37      5.40 o 
  -2   5   9        0.02        2.73      2.94 o 
  -1   5   9      535.77      540.78     18.18 o 
   0   5   9        0.28       -3.04      3.51 o 
   1   5   9      191.84      170.71      5.27 o 
   2   5   9        1.22        1.50      2.04 o 
   3   5   9       11.33       10.11      2.76 o 
   4   5   9        1.07        3.57      2.54 o 
   5   5   9       11.10        8.46      5.64 o 
   6   5   9        0.50        3.02      4.17 o 
  -5   6   9       11.91        7.78      7.60 o 
  -4   6   9       13.97       13.68      6.98 o 
  -3   6   9        8.99        8.69      3.77 o 
  -2   6   9       14.12       13.61      3.67 o 
  -1   6   9        1.34        1.24      2.75 o 
   0   6   9       12.22       16.11      3.37 o 
   1   6   9       21.00       22.04      2.79 o 
   2   6   9       13.39       10.79      2.62 o 
   3   6   9        0.01        0.11      2.57 o 
   4   6   9        0.16        0.68      3.28 o 
   5   6   9        0.04       -2.15      3.49 o 
  -4   7   9        5.22        2.31      6.92 o 
  -3   7   9       14.41       12.17      6.53 o 
  -2   7   9        0.35        5.89      3.64 o 
  -1   7   9       25.11       26.47      9.20 o 
   0   7   9       63.88       71.34      5.49 o 
   1   7   9       22.16       21.32      3.21 o 
   2   7   9        6.95        7.13      2.74 o 
   3   7   9        0.65       -0.63      2.72 o 
   4   7   9       18.22       13.24      4.01 o 
   5   7   9        0.24        4.67      5.32 o 
  -3   8   9        4.58        4.09      7.15 o 
  -2   8   9        0.00       -1.22      5.23 o 
  -1   8   9       52.04       48.94      5.41 o 
   0   8   9        2.52        7.35      3.80 o 
   1   8   9       27.73       28.85      7.41 o 
   2   8   9        1.80        3.25      2.82 o 
   3   8   9        8.98       15.46      3.77 o 
   4   8   9        6.07        6.92      3.64 o 
   5   8   9        0.57        0.31      4.48 o 
  -3   9   9        8.19        8.08      7.44 o 
  -2   9   9        4.60        8.90      7.01 o 
  -1   9   9       10.58        7.19      4.23 o 
   0   9   9        0.93        4.03      4.33 o 
   1   9   9        0.46        3.74      5.60 o 
   2   9   9        0.90       -0.33      2.94 o 
   3   9   9        0.65       -0.03      3.54 o 
   4   9   9        0.42       -4.08      4.24 o 
  -2  10   9        0.67        5.03      7.50 o 
  -1  10   9        3.53        1.21      7.28 o 
   0  10   9        1.12       -4.56      4.56 o 
   1  10   9        2.30        6.44      7.09 o 
   2  10   9        0.00       -0.65      4.05 o 
   3  10   9        1.80        4.80      4.10 o 
  -2  -8  10        0.43       -2.98      4.35 o 
  -1  -8  10        0.04        6.00      7.65 o 
   0  -8  10        2.18        2.28      4.31 o 
   1  -8  10        3.12       -1.56      4.27 o 
   2  -8  10        1.53       -3.72      4.06 o 
  -3  -7  10        1.95        4.84      4.85 o 
  -2  -7  10        0.27       -0.11      3.80 o 
  -1  -7  10        8.68        6.46      4.16 o 
   0  -7  10        1.04        3.64      5.81 o 
   1  -7  10        8.91        7.35      4.13 o 
   2  -7  10       14.43       16.11      9.82 o 
   3  -7  10       11.06       15.41      4.67 o 
  -4  -6  10       10.30       13.23      5.03 o 
  -3  -6  10       15.54       20.84     10.10 o 
  -2  -6  10        3.32        3.76      3.79 o 
  -1  -6  10        0.05       -0.96      3.45 o 
   0  -6  10        9.93        5.77      3.50 o 
   1  -6  10        5.40        3.30      3.24 o 
   2  -6  10       31.66       28.16      4.83 o 
   3  -6  10        0.00        1.60      3.39 o 
   4  -6  10        0.52       -3.56      3.56 o 
  -4  -5  10        0.00        1.54      3.22 o 
  -3  -5  10       19.60       21.93      4.68 o 
  -2  -5  10        0.74        2.09      2.68 o 
  -1  -5  10        3.80        6.51      3.44 o 
   0  -5  10       20.97       25.28      4.26 o 
   1  -5  10        3.91       12.29      4.43 o 
   2  -5  10       31.71       27.18      9.55 o 
   3  -5  10        9.94       15.64      8.02 o 
   4  -5  10       48.03       60.27     15.55 o 
  -5  -4  10        0.37       -2.28      4.74 o 
  -4  -4  10        2.48        2.86      3.63 o 
  -3  -4  10       39.17       53.04      4.87 o 
  -2  -4  10        2.77        0.08      3.31 o 
  -1  -4  10       31.03       32.22      3.30 o 
   0  -4  10       18.56       20.51      3.66 o 
   1  -4  10       44.05       41.38      4.42 o 
   2  -4  10        1.82        1.52      3.34 o 
   3  -4  10       16.16       11.37      4.10 o 
   4  -4  10       12.17       18.19      5.18 o 
   5  -4  10        1.42       -4.38      4.41 o 
  -5  -3  10        1.09        0.31      4.50 o 
  -4  -3  10        2.24        7.06      4.34 o 
  -3  -3  10        5.19        5.79      2.46 o 
  -2  -3  10       12.55        8.95      2.09 o 
  -1  -3  10       21.79       19.79      2.16 o 
   0  -3  10       40.45       40.95      4.59 o 
   1  -3  10       77.74       79.31      3.93 o 
   2  -3  10        5.90        1.68      2.73 o 
   3  -3  10        3.54        3.03      3.43 o 
   4  -3  10        0.00       -3.45      3.45 o 
   5  -3  10       15.72       19.69      5.13 o 
  -5  -2  10        1.73        2.06      6.61 o 
  -4  -2  10       42.72       30.15      5.04 o 
  -3  -2  10        2.98       -0.94      1.90 o 
  -2  -2  10        7.83        9.51      2.97 o 
  -1  -2  10        1.76        1.30      1.45 o 
   0  -2  10        0.68        0.43      1.54 o 
   1  -2  10        0.11       -0.67      1.45 o 
   2  -2  10       14.02       11.41      2.11 o 
   3  -2  10       78.59       79.07      3.80 o 
   4  -2  10        0.21       -2.54      2.54 o 
   5  -2  10        1.15       -1.77      3.94 o 
  -5  -1  10       14.39        7.41      4.55 o 
  -4  -1  10        0.39       -1.75      3.53 o 
  -3  -1  10        8.88        4.46      3.31 o 
  -2  -1  10      260.46      255.72      5.89 o 
  -1  -1  10      121.26      114.45      5.84 o 
   0  -1  10       29.71       32.65      1.93 o 
   1  -1  10      161.81      154.97      4.12 o 
   2  -1  10      169.82      167.89      3.98 o 
   3  -1  10      158.08      160.91      5.93 o 
   4  -1  10       92.42      102.88      5.25 o 
   5  -1  10        9.26       11.27      4.20 o 
   6  -1  10        0.05       -1.23      4.32 o 
  -5   0  10       17.06       13.31     12.20 o 
  -4   0  10        1.16        2.49      2.96 o 
  -3   0  10      289.99      306.85      8.13 o 
  -2   0  10      223.61      229.99      4.23 o 
  -1   0  10      193.43      194.81      3.77 o 
   0   0  10      175.41      180.93      4.84 o 
   1   0  10        4.29        3.60      1.17 o 
   2   0  10      284.34      294.17      5.94 o 
   3   0  10       25.30       25.22      2.68 o 
   4   0  10      187.18      193.30      6.72 o 
   5   0  10        6.16        3.70      3.76 o 
   6   0  10        0.63        1.76      3.90 o 
  -5   1  10       23.90       20.85      5.01 o 
  -4   1  10        8.29        9.12      2.79 o 
  -3   1  10       36.36       38.66      3.41 o 
  -2   1  10      290.01      292.92      6.76 o 
  -1   1  10      321.09      317.99      5.00 o 
   0   1  10       43.16       55.77      2.73 o 
   1   1  10       28.50       28.77      2.41 o 
   2   1  10       22.07       20.19      1.67 o 
   3   1  10        3.91        1.12      1.56 o 
   4   1  10      224.92      218.08      5.98 o 
   5   1  10        8.92       10.95      3.74 o 
   6   1  10       14.52       13.87      4.47 o 
  -5   2  10       22.43       20.80      6.92 o 
  -4   2  10        8.03        9.02      3.60 o 
  -3   2  10       20.65       27.25      6.24 o 
  -2   2  10      119.47      125.63     11.26 o 
  -1   2  10      317.34      317.14      5.98 o 
   0   2  10        3.70        2.61      1.14 o 
   1   2  10      134.60      143.75      3.23 o 
   2   2  10       18.49       19.02      1.87 o 
   3   2  10      185.94      187.09      4.37 o 
   4   2  10       15.43       13.73      2.21 o 
   5   2  10       21.99       20.47      4.21 o 
   6   2  10        9.30        9.65      4.41 o 
  -5   3  10       20.41        9.42      4.96 o 
  -4   3  10        1.31        1.79      3.54 o 
  -3   3  10        2.55        0.54      4.38 o 
  -2   3  10        0.02        0.51      2.69 o 
  -1   3  10      272.50      275.74     17.85 o 
   0   3  10       56.82       58.11      6.15 o 
   1   3  10      123.65      111.43      6.29 o 
   2   3  10       39.11       41.23      2.37 o 
   3   3  10       31.18       29.42      2.25 o 
   4   3  10        4.67        1.35      2.02 o 
   5   3  10        8.97        4.93      3.38 o 
   6   3  10        1.37       -1.29      3.51 o 
  -5   4  10       12.14       12.43      4.72 o 
  -4   4  10        2.94        2.42      3.56 o 
  -3   4  10        3.64        3.43      3.15 o 
  -2   4  10       61.23       56.95      8.08 o 
  -1   4  10       11.95       13.28      3.34 o 
   0   4  10        4.03        3.10      1.78 o 
   1   4  10        0.12        1.61      1.70 o 
   2   4  10        8.45        8.04      1.92 o 
   3   4  10        4.44        3.60      2.60 o 
   4   4  10       37.97       37.78      3.86 o 
   5   4  10       14.26       11.89      3.94 o 
   6   4  10        0.08        2.26      3.72 o 
  -5   5  10       14.81       20.09      7.97 o 
  -4   5  10        1.00       -2.47      5.20 o 
  -3   5  10       38.32       30.52      5.58 o 
  -2   5  10       42.11       35.81      4.55 o 
  -1   5  10        2.68        4.14      3.16 o 
   0   5  10       29.27       31.84      5.60 o 
   1   5  10       87.22       87.27      4.74 o 
   2   5  10        1.07       -0.04      1.88 o 
   3   5  10        6.63        5.56      2.13 o 
   4   5  10       20.79       17.98      3.37 o 
   5   5  10       10.55       11.57      4.22 o 
   6   5  10        2.20       -0.45      3.99 o 
  -4   6  10        0.32       -2.14      5.96 o 
  -3   6  10       15.88       14.50      4.18 o 
  -2   6  10       18.52       13.29      5.76 o 
  -1   6  10       86.92       79.01      5.78 o 
   0   6  10       72.81       70.13      5.33 o 
   1   6  10       16.47       18.85      2.93 o 
   2   6  10       29.40       29.88      3.31 o 
   3   6  10        4.04       10.58      2.95 o 
   4   6  10       19.66       19.83      3.69 o 
   5   6  10       20.99       15.06      4.63 o 
  -4   7  10        0.03        6.31      7.30 o 
  -3   7  10       40.13       36.61      9.33 o 
  -2   7  10        1.66        2.21      3.70 o 
  -1   7  10       37.27       36.63      7.50 o 
   0   7  10       93.45       89.02      6.20 o 
   1   7  10       20.96       14.19      4.05 o 
   2   7  10        1.15        0.76      2.60 o 
   3   7  10        0.95        3.63      2.98 o 
   4   7  10        0.35        1.13      3.03 o 
   5   7  10        0.03       -0.87      6.04 o 
  -3   8  10       15.88       15.12      8.01 o 
  -2   8  10        0.11       -0.30      3.88 o 
  -1   8  10       12.98       12.65      4.15 o 
   0   8  10        0.01        1.18      5.58 o 
   1   8  10       10.52       17.24      4.63 o 
   2   8  10        2.92        6.22      3.01 o 
   3   8  10        4.15        3.87      3.33 o 
   4   8  10        0.15       -0.39      3.61 o 
  -2   9  10        1.98       -4.38      6.15 o 
  -1   9  10        0.01        2.97      4.32 o 
   0   9  10        0.62       -3.90      4.15 o 
   1   9  10       23.32       17.37      6.04 o 
   2   9  10        1.28       -2.60      3.63 o 
   3   9  10        0.46       -0.91      3.64 o 
   4   9  10        0.02       -3.82      3.82 o 
  -1  10  10        0.10       -2.53      7.02 o 
   0  10  10        1.21       -4.76      4.84 o 
   1  10  10        0.18       -6.30      6.79 o 
   2  10  10        1.46        0.52      4.25 o 
  -1  -8  11        0.09       -3.01      4.68 o 
   0  -8  11        0.07        3.58      4.86 o 
   1  -8  11        0.17       -1.74      4.39 o 
  -3  -7  11        1.24       -2.78      4.53 o 
  -2  -7  11        2.72        0.94      4.43 o 
  -1  -7  11        0.00        2.72      4.25 o 
   0  -7  11        0.53        1.98      4.32 o 
   1  -7  11        1.00       -3.69      3.69 o 
   2  -7  11        1.62        0.61      3.86 o 
  -3  -6  11        2.36       12.67      6.21 o 
  -2  -6  11        1.86        5.95      3.30 o 
  -1  -6  11        8.03       10.77      4.74 o 
   0  -6  11        2.17        6.07      3.69 o 
   1  -6  11        0.64        3.12      4.22 o 
   2  -6  11        0.03       -0.72      3.33 o 
   3  -6  11        4.62        8.59      3.93 o 
  -4  -5  11        3.18        0.39      3.46 o 
  -3  -5  11        7.06        6.55      8.24 o 
  -2  -5  11        9.77       14.30      3.30 o 
  -1  -5  11        3.00        0.72      3.35 o 
   0  -5  11       40.71       31.65      4.67 o 
   1  -5  11        5.66        6.72      3.37 o 
   2  -5  11        1.60        1.71      3.10 o 
   3  -5  11        0.29        0.15      3.22 o 
   4  -5  11        0.63        4.86      5.64 o 
  -4  -4  11        4.55       10.38      4.62 o 
  -3  -4  11       15.36       17.96      3.35 o 
  -2  -4  11        6.06        7.63      2.84 o 
  -1  -4  11        0.10       -2.10      2.73 o 
   0  -4  11        0.09       -1.09      2.97 o 
   1  -4  11       12.41       10.22      3.12 o 
   2  -4  11        6.55        6.28      3.22 o 
   3  -4  11       17.97       15.98      3.82 o 
   4  -4  11        3.88        8.26      5.68 o 
  -5  -3  11        4.02        7.74      5.31 o 
  -4  -3  11        2.40        5.58      4.31 o 
  -3  -3  11       18.04       18.34      2.74 o 
  -2  -3  11      127.37      135.65      4.14 o 
  -1  -3  11       26.96       29.44      3.13 o 
   0  -3  11       17.62       21.27      5.40 o 
   1  -3  11      144.74      153.97     10.28 o 
   2  -3  11       13.80       10.56      2.57 o 
   3  -3  11       34.87       26.50      2.91 o 
   4  -3  11        1.18       -1.13      4.69 o 
   5  -3  11       17.96       27.09      5.77 o 
  -5  -2  11        2.62       -3.60     10.49 o 
  -4  -2  11        0.12       -3.84      3.84 o 
  -3  -2  11       16.56       28.14      4.83 o 
  -2  -2  11      178.23      195.69      7.98 o 
  -1  -2  11        1.28        3.81      1.69 o 
   0  -2  11      105.03      112.83      3.56 o 
   1  -2  11       13.22        8.82      2.00 o 
   2  -2  11      192.46      211.00      6.35 o 
   3  -2  11        2.50        4.59      2.11 o 
   4  -2  11       32.62       22.02      4.55 o 
   5  -2  11       10.22       11.96      5.76 o 
  -5  -1  11       11.96        7.63      5.02 o 
  -4  -1  11        0.15       -4.04      4.34 o 
  -3  -1  11       47.72       53.06      4.35 o 
  -2  -1  11       69.23       63.92      2.73 o 
  -1  -1  11       78.60       74.70      3.47 o 
   0  -1  11        1.05        1.85      1.34 o 
   1  -1  11        0.12       -1.39      1.39 o 
   2  -1  11      142.11      155.34      4.52 o 
   3  -1  11        2.84        2.23      2.59 o 
   4  -1  11       27.70       26.89      4.59 o 
   5  -1  11        8.11        7.34      4.14 o 
  -5   0  11        4.21        7.77      3.72 o 
  -4   0  11        4.54        4.18      3.27 o 
  -3   0  11        0.62        6.41      2.75 o 
  -2   0  11        2.39       -0.89      1.94 o 
  -1   0  11       93.78      104.61      3.02 o 
   0   0  11      107.97      109.77      3.33 o 
   1   0  11       27.52       27.33      2.13 o 
   2   0  11       70.01       74.72      2.99 o 
   3   0  11      130.62      149.31      5.04 o 
   4   0  11        1.46        3.98      3.41 o 
   5   0  11        0.86        2.08      3.78 o 
   6   0  11       10.55       16.07      4.71 o 
  -5   1  11       10.99       14.71      4.28 o 
  -4   1  11        1.59        1.72      2.87 o 
  -3   1  11        0.01       -0.78      2.53 o 
  -2   1  11       77.83       74.58      4.29 o 
  -1   1  11       20.95       19.73      1.79 o 
   0   1  11       61.22       61.89      3.82 o 
   1   1  11       16.53       17.31      1.69 o 
   2   1  11       47.42       50.00      2.66 o 
   3   1  11      140.20      145.01      4.68 o 
   4   1  11        0.20        0.18      2.51 o 
   5   1  11        1.82        2.48      3.40 o 
   6   1  11        4.33        1.07      4.33 o 
  -5   2  11        9.71        8.90      4.63 o 
  -4   2  11       15.38       18.33      4.26 o 
  -3   2  11        7.55        6.29      3.29 o 
  -2   2  11      183.20      188.97      7.34 o 
  -1   2  11       17.33       10.78      2.69 o 
   0   2  11       52.50       49.91      2.33 o 
   1   2  11        3.94        3.68      1.28 o 
   2   2  11       30.82       34.23      2.35 o 
   3   2  11        3.79        3.79      2.25 o 
   4   2  11       61.67       65.20      5.05 o 
   5   2  11       18.03       19.25      6.11 o 
   6   2  11        0.35        9.87      4.25 o 
  -5   3  11       19.75       14.28      4.85 o 
  -4   3  11       12.17       11.65      5.58 o 
  -3   3  11       29.56       30.52      4.42 o 
  -2   3  11       71.43       74.59      5.16 o 
  -1   3  11      385.89      397.02     11.13 o 
   0   3  11      458.00      455.26      8.06 o 
   1   3  11       10.73        8.53      1.78 o 
   2   3  11       78.68       75.71      3.10 o 
   3   3  11        1.99        2.77      1.60 o 
   4   3  11       21.33       22.79      2.82 o 
   5   3  11       35.68       33.31      6.41 o 
   6   3  11        1.03        1.98      3.98 o 
  -5   4  11        2.25        2.24      4.53 o 
  -4   4  11       11.33       12.13      4.27 o 
  -3   4  11       48.93       46.82      5.15 o 
  -2   4  11       63.35       59.57      4.99 o 
  -1   4  11      106.34      109.96      6.06 o 
   0   4  11      199.96      212.30      7.95 o 
   1   4  11        1.86        1.41      1.78 o 
   2   4  11       42.50       43.07      3.09 o 
   3   4  11        0.00       -0.62      1.95 o 
   4   4  11       28.44       25.42      3.66 o 
   5   4  11       43.32       47.07      4.84 o 
  -4   5  11        2.10       -1.23      4.09 o 
  -3   5  11       40.22       39.26      5.13 o 
  -2   5  11        0.11       -1.13      3.12 o 
  -1   5  11       24.40       21.51      4.04 o 
   0   5  11      447.41      454.52     13.44 o 
   1   5  11       55.33       47.08      4.33 o 
   2   5  11       18.02       13.91      2.35 o 
   3   5  11        1.98        0.96      2.10 o 
   4   5  11        0.12        3.83      2.92 o 
   5   5  11        1.76        2.55      3.28 o 
  -4   6  11        6.22        6.07      7.73 o 
  -3   6  11       27.31       18.64      4.64 o 
  -2   6  11        0.07       -3.33      3.33 o 
  -1   6  11       31.46       36.56      5.04 o 
   0   6  11        0.66       -0.22      3.25 o 
   1   6  11       14.78        9.15      6.46 o 
   2   6  11       19.94       20.41      3.23 o 
   3   6  11        0.87        0.57      2.66 o 
   4   6  11        1.27       -2.16      2.93 o 
   5   6  11        4.90        0.48      3.66 o 
  -3   7  11        8.89        6.89      4.66 o 
  -2   7  11        0.39        8.73      4.13 o 
  -1   7  11        3.58       10.93      4.05 o 
   0   7  11        0.54        0.26      3.56 o 
   1   7  11       19.26       24.32      4.61 o 
   2   7  11        8.82        8.14      2.91 o 
   3   7  11        0.00        1.66      2.97 o 
   4   7  11        0.14       -1.25      3.15 o 
   5   7  11        0.18        2.40      4.23 o 
  -3   8  11        5.05        7.08      6.57 o 
  -2   8  11        2.35        3.91      4.24 o 
  -1   8  11        0.53        1.78      3.97 o 
   0   8  11        0.41       -0.54      5.97 o 
   1   8  11        4.53       10.10      4.66 o 
   2   8  11        4.96        4.66      2.86 o 
   3   8  11        0.10       -1.41      3.30 o 
   4   8  11        0.31       -1.87      3.64 o 
  -2   9  11        3.29        1.10      7.30 o 
  -1   9  11        0.19        2.90      4.58 o 
   0   9  11       13.64       16.50      5.09 o 
   1   9  11        7.03       11.18      7.36 o 
   2   9  11        5.19        2.32      4.00 o 
   3   9  11        0.84        1.43      3.82 o 
   0  10  11        5.26        6.13      5.27 o 
   1  10  11        0.77        0.29      7.24 o 
   2  10  11        6.13       12.76      4.79 o 
  -2  -7  12        0.40        1.93      4.92 o 
  -1  -7  12        0.16        1.99      4.75 o 
   0  -7  12        5.69        2.54      4.50 o 
   1  -7  12        2.82        3.35      5.15 o 
   2  -7  12        0.55       -4.65      5.36 o 
  -3  -6  12        3.42       11.34      5.02 o 
  -2  -6  12        0.02       -0.57      3.31 o 
  -1  -6  12        0.64       -0.69      3.91 o 
   0  -6  12        0.99       -0.91      4.19 o 
   1  -6  12        3.52        3.97      3.96 o 
   2  -6  12        1.76        1.13      3.66 o 
   3  -6  12        0.00        4.19      3.80 o 
  -4  -5  12        1.77       10.89      9.09 o 
  -3  -5  12       10.34       14.13      4.85 o 
  -2  -5  12       12.21       13.94      3.10 o 
  -1  -5  12        2.68       -0.47      3.05 o 
   0  -5  12        2.66       -0.08      3.52 o 
   1  -5  12       13.98       12.50      6.78 o 
   2  -5  12        5.61        3.25      6.93 o 
   3  -5  12        0.32       -2.08      3.25 o 
   4  -5  12        2.46        7.28      6.69 o 
  -4  -4  12        0.09        7.31      6.48 o 
  -3  -4  12        0.11        1.60      2.97 o 
  -2  -4  12       16.57       19.01      3.02 o 
  -1  -4  12       23.34       23.22      2.65 o 
   0  -4  12       11.94        6.51      3.82 o 
   1  -4  12       14.77       10.04      3.52 o 
   2  -4  12        8.70       10.34      3.61 o 
   3  -4  12        1.76        3.64      3.47 o 
   4  -4  12        2.97        0.15      5.39 o 
  -4  -3  12        6.74        9.46      4.86 o 
  -3  -3  12       22.41       19.53      3.92 o 
  -2  -3  12       29.18       30.12      4.09 o 
  -1  -3  12        0.01       -1.48      1.85 o 
   0  -3  12       30.00       32.11      2.97 o 
   1  -3  12        9.18        5.53      4.90 o 
   2  -3  12       25.32       28.05      4.14 o 
   3  -3  12        0.84       -0.26      2.50 o 
   4  -3  12        0.10       -3.97      3.97 o 
   5  -3  12        9.06        4.20      4.79 o 
  -5  -2  12        0.27        2.45      5.13 o 
  -4  -2  12        9.51        5.30      8.18 o 
  -3  -2  12        4.07        1.65      2.67 o 
  -2  -2  12        7.00        7.25      2.04 o 
  -1  -2  12        2.32        2.75      1.92 o 
   0  -2  12      100.35      106.30      4.18 o 
   1  -2  12       10.23       11.84      2.29 o 
   2  -2  12       12.03        7.91      3.11 o 
   3  -2  12        0.36        1.51      2.95 o 
   4  -2  12        0.60        3.63      4.10 o 
   5  -2  12        9.10       18.34      5.63 o 
  -5  -1  12        2.84        9.16      9.02 o 
  -4  -1  12        7.83        3.56      3.54 o 
  -3  -1  12        6.72       -0.03      3.98 o 
  -2  -1  12       79.92       80.86      3.97 o 
  -1  -1  12       21.84       24.84      2.29 o 
   0  -1  12       40.73       45.41      3.40 o 
   1  -1  12        5.11        6.19      1.62 o 
   2  -1  12       52.51       50.69      3.24 o 
   3  -1  12       57.25       61.94      5.32 o 
   4  -1  12        0.29       -2.17      4.40 o 
   5  -1  12        1.19        1.94      4.21 o 
  -5   0  12        2.07        0.28      5.67 o 
  -4   0  12       14.52       11.06      8.26 o 
  -3   0  12        4.53        3.82      3.83 o 
  -2   0  12       48.94       50.80      4.08 o 
  -1   0  12       22.93       25.03      2.05 o 
   0   0  12       38.36       40.27      2.54 o 
   1   0  12        0.31        1.26      1.36 o 
   2   0  12       40.97       40.61      2.50 o 
   3   0  12       22.25       28.34      2.86 o 
   4   0  12        1.27       -3.10      3.10 o 
   5   0  12        1.80        6.40      4.29 o 
  -5   1  12        6.13       10.19      5.91 o 
  -4   1  12       17.73       12.15      5.03 o 
  -3   1  12       15.28       16.75      4.45 o 
  -2   1  12       22.76       18.85      2.66 o 
  -1   1  12      409.47      406.35      7.15 o 
   0   1  12      206.32      205.60      4.69 o 
   1   1  12        1.60        1.14      1.38 o 
   2   1  12       44.82       45.71      3.07 o 
   3   1  12        6.08        7.64      2.06 o 
   4   1  12        6.16        4.56      2.95 o 
   5   1  12       12.76        9.69      9.17 o 
  -5   2  12        0.63        7.92      7.15 o 
  -4   2  12       13.40        8.34      4.23 o 
  -3   2  12        2.47       10.80      6.55 o 
  -2   2  12       33.87       33.03      4.17 o 
  -1   2  12        0.51       -1.89      1.89 o 
   0   2  12       92.62       93.38      3.30 o 
   1   2  12       44.98       43.90      2.76 o 
   2   2  12        8.11        9.51      1.87 o 
   3   2  12        4.52        6.07      1.92 o 
   4   2  12       24.50       24.88      3.19 o 
   5   2  12       12.97        9.06      4.03 o 
  -5   3  12        0.22        2.10      4.77 o 
  -4   3  12       10.79       10.55      4.36 o 
  -3   3  12       12.71       15.08      5.88 o 
  -2   3  12        2.05        1.09      3.07 o 
  -1   3  12       17.67       20.76      5.91 o 
   0   3  12      282.53      278.04      6.08 o 
   1   3  12        0.86        1.37      2.03 o 
   2   3  12       14.23       14.32      2.08 o 
   3   3  12        0.16       -0.41      1.59 o 
   4   3  12        3.30        5.22      2.49 o 
   5   3  12        1.84       -2.46      3.24 o 
  -4   4  12       17.32       16.58      5.71 o 
  -3   4  12        0.97       -3.31      3.31 o 
  -2   4  12       28.72       25.40      4.28 o 
  -1   4  12        3.78        8.77      3.30 o 
   0   4  12       22.06       24.48      3.95 o 
   1   4  12        3.04        0.57      1.87 o 
   2   4  12       57.25       54.12      3.46 o 
   3   4  12       15.33        9.58      2.77 o 
   4   4  12        4.67        2.37      3.06 o 
   5   4  12        3.80        1.05      3.40 o 
  -4   5  12       40.13       46.61     10.36 o 
  -3   5  12        2.30       -0.36      3.98 o 
  -2   5  12       11.77       10.42      3.96 o 
  -1   5  12        6.45        5.70      3.54 o 
   0   5  12       32.93       40.85      5.60 o 
   1   5  12        7.77        7.81      2.87 o 
   2   5  12       17.09       20.86      2.74 o 
   3   5  12        5.79        7.24      2.76 o 
   4   5  12        0.06       -0.83      2.90 o 
   5   5  12        1.47       -0.31      3.80 o 
  -4   6  12        0.56       -0.89      9.11 o 
  -3   6  12        0.79        0.37      4.08 o 
  -2   6  12       37.12       52.30      5.79 o 
  -1   6  12        1.50        3.44      4.78 o 
   0   6  12        0.22       -0.02      3.34 o 
   1   6  12       19.82       15.73      5.90 o 
   2   6  12        8.62        4.62      2.86 o 
   3   6  12        0.37        0.13      2.96 o 
   4   6  12        4.53        6.94      3.47 o 
   5   6  12        0.03       -3.63      4.39 o 
  -3   7  12       10.86       18.79      5.31 o 
  -2   7  12       17.74       16.09      4.82 o 
  -1   7  12        0.01       -0.58      4.62 o 
   0   7  12        8.67        5.32      3.96 o 
   1   7  12      113.69      108.18      9.71 o 
   2   7  12       26.20       12.02      5.76 o 
   3   7  12        0.04        3.72      3.26 o 
   4   7  12        2.56        2.56      3.55 o 
  -2   8  12       15.41       12.29      5.14 o 
  -1   8  12        4.97        7.80      4.52 o 
   0   8  12       19.42       27.36      5.24 o 
   1   8  12       12.62       20.47      6.66 o 
   2   8  12       13.89        9.12      4.42 o 
   3   8  12        3.13        5.29      3.75 o 
   4   8  12        1.61       -0.11      3.70 o 
  -1   9  12        3.09        2.22      4.83 o 
   0   9  12        2.34        3.06      6.93 o 
   1   9  12        0.80       -6.05      6.05 o 
   2   9  12       25.45       23.13     10.19 o 
   3   9  12        0.01       -3.91      5.55 o 
   0  -7  13        0.49        3.22      5.07 o 
  -2  -6  13        0.34        0.26      3.63 o 
  -1  -6  13        8.47        6.81      4.82 o 
   0  -6  13        6.32        5.87      4.39 o 
   1  -6  13        0.13        5.66      4.38 o 
   2  -6  13        0.03       -3.59      3.59 o 
  -3  -5  13        2.53        5.49      7.40 o 
  -2  -5  13        3.89        7.21      3.06 o 
  -1  -5  13        6.25        7.27      3.06 o 
   0  -5  13       12.73       11.78      4.10 o 
   1  -5  13       13.60       14.33      4.22 o 
   2  -5  13        0.89        0.12      3.80 o 
   3  -5  13        2.41        2.02      3.87 o 
  -4  -4  13        4.78       14.97      9.42 o 
  -3  -4  13        0.59        0.13      4.39 o 
  -2  -4  13        1.42       -2.37      2.62 o 
  -1  -4  13        1.33        1.49      2.23 o 
   0  -4  13       15.34       14.41      3.39 o 
   1  -4  13        0.00       -1.00      3.53 o 
   2  -4  13        6.23        4.81      3.62 o 
   3  -4  13        4.85        6.91      3.87 o 
   4  -4  13        0.01       -1.12      5.61 o 
  -4  -3  13        0.90       11.83      5.59 o 
  -3  -3  13        0.28       -0.33      4.44 o 
  -2  -3  13       22.19       25.47      2.81 o 
  -1  -3  13        1.69       -0.23      2.09 o 
   0  -3  13        2.51        4.67      2.05 o 
   1  -3  13        0.03        0.64      3.10 o 
   2  -3  13       16.49       11.77      3.78 o 
   3  -3  13       13.50       13.90      6.11 o 
   4  -3  13        1.43        4.04      6.14 o 
  -4  -2  13        3.76       10.19      8.98 o 
  -3  -2  13        3.27        3.82      4.34 o 
  -2  -2  13        1.30        0.30      1.98 o 
  -1  -2  13        0.36       -0.03      1.88 o 
   0  -2  13        2.44       -0.86      1.81 o 
   1  -2  13        0.06        4.10      2.58 o 
   2  -2  13        0.04        1.31      2.46 o 
   3  -2  13       24.16       23.91      7.21 o 
   4  -2  13        0.48       -0.70      4.10 o 
   5  -2  13        0.48        1.21      4.64 o 
  -4  -1  13        7.45       11.03      5.60 o 
  -3  -1  13        4.50        2.97      4.21 o 
  -2  -1  13        9.23        6.83      2.41 o 
  -1  -1  13      199.04      192.50      6.62 o 
   0  -1  13        2.13        1.45      1.93 o 
   1  -1  13       54.54       54.61      2.74 o 
   2  -1  13        1.11        2.51      1.79 o 
   3  -1  13        0.14       -2.04      2.71 o 
   4  -1  13        1.29        5.24      6.79 o 
   5  -1  13        0.14        0.29      4.63 o 
  -4   0  13        5.39        0.77      5.26 o 
  -3   0  13        5.08       13.54      4.62 o 
  -2   0  13        0.19        1.87      2.73 o 
  -1   0  13       34.21       35.36      2.66 o 
   0   0  13       10.47       10.40      2.28 o 
   1   0  13      127.95      120.20      3.91 o 
   2   0  13       13.31       12.02      1.98 o 
   3   0  13        7.44        5.73      2.21 o 
   4   0  13        0.44        3.96      2.62 o 
   5   0  13        1.25        4.92      5.55 o 
  -4   1  13       27.87       23.65      5.85 o 
  -3   1  13        2.81       -3.49      3.49 o 
  -2   1  13       57.18       53.14      3.84 o 
  -1   1  13        4.63        1.31      1.89 o 
   0   1  13      138.39      139.36      5.19 o 
   1   1  13       50.95       43.06      2.54 o 
   2   1  13       35.32       36.62      2.73 o 
   3   1  13        2.12        1.66      1.96 o 
   4   1  13        3.56        1.63      2.91 o 
   5   1  13        0.58       -3.12      3.76 o 
  -4   2  13       13.61       12.15      5.30 o 
  -3   2  13        8.36       13.94      3.62 o 
  -2   2  13       40.50       47.10      4.14 o 
  -1   2  13       12.28       16.98      2.70 o 
   0   2  13       20.18       21.40      2.20 o 
   1   2  13       97.78      103.11      5.20 o 
   2   2  13       37.48       35.07      2.62 o 
   3   2  13       77.76       82.44      3.58 o 
   4   2  13        0.33       -2.43      2.43 o 
   5   2  13        2.19        4.72      3.95 o 
  -4   3  13       53.00       62.93      6.45 o 
  -3   3  13        0.10       -2.43      3.50 o 
  -2   3  13       59.05       80.09      5.75 o 
  -1   3  13        6.60        4.67      3.30 o 
   0   3  13       49.47       52.35      3.78 o 
   1   3  13        7.06        7.03      1.94 o 
   2   3  13       18.41       22.72      2.40 o 
   3   3  13        2.18        0.27      1.78 o 
   4   3  13        1.83        1.97      2.48 o 
   5   3  13        2.63        1.92      3.97 o 
  -4   4  13        1.43        3.55      4.44 o 
  -3   4  13        3.48        0.23      5.61 o 
  -2   4  13       35.49       36.65      5.78 o 
  -1   4  13        8.60        6.00      7.00 o 
   0   4  13        0.73       -0.17      3.07 o 
   1   4  13       26.04       23.50      3.00 o 
   2   4  13        3.22        1.51      2.21 o 
   3   4  13        4.77        3.26      2.30 o 
   4   4  13        9.89        9.63      3.50 o 
   5   4  13        2.60       -0.25      3.44 o 
  -4   5  13       14.69       12.24      5.20 o 
  -3   5  13        3.43        5.63      4.47 o 
  -2   5  13       23.55       36.67      5.32 o 
  -1   5  13        1.60        2.77      3.59 o 
   0   5  13        3.26        1.93      3.39 o 
   1   5  13      158.12      140.91     10.02 o 
   2   5  13        1.18        3.10      2.29 o 
   3   5  13        3.24        5.26      2.50 o 
   4   5  13        0.36       -2.99      2.99 o 
   5   5  13        3.39        6.81      3.83 o 
  -3   6  13        6.60        5.97      4.57 o 
  -2   6  13       17.58       13.36      4.62 o 
  -1   6  13        5.01        2.86      3.86 o 
   0   6  13       29.67       28.93      4.97 o 
   1   6  13       41.51       48.41      7.89 o 
   2   6  13        2.76        1.23      4.42 o 
   3   6  13       17.39       18.13      3.73 o 
   4   6  13        0.30        2.73      3.58 o 
  -3   7  13        2.44       10.10      5.31 o 
  -2   7  13        8.73        6.43      4.77 o 
  -1   7  13        0.10        2.25      4.80 o 
   0   7  13        1.47        6.57      4.20 o 
   1   7  13        8.41        9.67      6.21 o 
   2   7  13       18.62       21.85      4.97 o 
   3   7  13        8.50       11.10      3.84 o 
   4   7  13        0.00       -1.59      3.62 o 
  -2   8  13       11.67        5.96      5.13 o 
  -1   8  13        3.17       -0.74      4.60 o 
   0   8  13        8.95       10.80      6.51 o 
   1   8  13        4.38       -2.56      6.16 o 
   2   8  13        2.14       -4.42      4.84 o 
   3   8  13        1.56        8.59      3.98 o 
  -1   9  13        0.13        2.20      5.10 o 
   0   9  13        0.03        2.23      4.85 o 
   1   9  13        0.02        3.49      7.02 o 
   2   9  13        1.44       -4.13      4.13 o 
  -1  -6  14        0.22       -0.41      3.75 o 
   0  -6  14        0.04        0.28      4.49 o 
   1  -6  14        0.04        1.65      4.89 o 
  -2  -5  14        0.71        2.07      3.66 o 
  -1  -5  14        0.51       -2.38      2.87 o 
   0  -5  14        0.90       -2.05      3.21 o 
   1  -5  14        1.07        1.92      4.64 o 
   2  -5  14        1.20        2.89      3.83 o 
  -3  -4  14        0.01       -0.42      3.83 o 
  -2  -4  14        0.41        1.26      2.93 o 
  -1  -4  14        0.17        0.46      2.53 o 
   0  -4  14        4.30        5.35      2.73 o 
   1  -4  14        9.61        7.01      7.25 o 
   2  -4  14        0.13        5.23      3.84 o 
   3  -4  14       12.60        9.36      6.38 o 
  -3  -3  14        6.41        6.80      3.83 o 
  -2  -3  14        1.97        3.22      2.72 o 
  -1  -3  14       25.44       23.82      3.45 o 
   0  -3  14       21.46       19.09      2.95 o 
   1  -3  14       35.39       35.53      4.93 o 
   2  -3  14       14.19       10.72      3.70 o 
   3  -3  14        7.43        9.35      6.14 o 
   4  -3  14        0.85        2.49      6.14 o 
  -4  -2  14        2.91        5.03      5.35 o 
  -3  -2  14        5.75        3.69      4.42 o 
  -2  -2  14        0.20       -2.38      2.38 o 
  -1  -2  14        9.37        8.63      2.28 o 
   0  -2  14        5.52        6.43      2.21 o 
   1  -2  14       39.18       34.80      4.93 o 
   2  -2  14        0.39        0.25      3.09 o 
   3  -2  14        2.74        0.22      4.74 o 
   4  -2  14        0.06        8.79      4.88 o 
  -4  -1  14        7.76        8.30      9.32 o 
  -3  -1  14        8.20        2.42      5.63 o 
  -2  -1  14       13.73       19.53      2.97 o 
  -1  -1  14        1.76        5.41      2.09 o 
   0  -1  14       17.70       21.96      2.53 o 
   1  -1  14       83.85       85.41      6.28 o 
   2  -1  14       15.90       11.13      2.40 o 
   3  -1  14       13.84       17.76      3.69 o 
   4  -1  14        0.18       -3.40      4.14 o 
  -4   0  14        4.90        0.08      5.19 o 
  -3   0  14        4.90        0.95      4.20 o 
  -2   0  14       15.19       18.41      3.52 o 
  -1   0  14        4.16        2.44      2.15 o 
   0   0  14        4.96        5.68      2.26 o 
   1   0  14       17.67       24.09      2.36 o 
   2   0  14        2.79        2.04      2.04 o 
   3   0  14        6.89        0.48      2.98 o 
   4   0  14       23.68       32.05      3.75 o 
   5   0  14        3.40        7.64      4.10 o 
  -4   1  14        8.50        2.55      5.51 o 
  -3   1  14        4.98        5.13      6.56 o 
  -2   1  14       15.73       18.61      3.59 o 
  -1   1  14        0.15        0.38      2.41 o 
   0   1  14       12.48        5.95      1.71 o 
   1   1  14        0.05        1.72      1.71 o 
   2   1  14        3.97        3.66      1.93 o 
   3   1  14        0.02       -1.00      2.08 o 
   4   1  14        2.59        5.10      3.35 o 
   5   1  14        1.23       -4.20      4.20 o 
  -4   2  14        0.03        3.31      5.45 o 
  -3   2  14        6.56        6.12      4.57 o 
  -2   2  14        1.85       -2.88      2.88 o 
  -1   2  14        4.78        4.13      2.49 o 
   0   2  14       12.70       12.99      3.02 o 
   1   2  14        0.84        1.12      1.82 o 
   2   2  14       16.69       17.38      2.39 o 
   3   2  14        2.94        7.72      2.25 o 
   4   2  14        0.01       -0.97      3.00 o 
   5   2  14        9.18        8.98      4.52 o 
  -4   3  14        2.83        3.54      4.57 o 
  -3   3  14       15.91       22.04      4.77 o 
  -2   3  14        8.28       16.70      4.39 o 
  -1   3  14       10.59        5.38      2.98 o 
   0   3  14        8.55        9.58      2.96 o 
   1   3  14       61.26       59.83      3.70 o 
   2   3  14       36.51       41.22      3.02 o 
   3   3  14        8.87        8.30      2.66 o 
   4   3  14        1.35        0.85      2.59 o 
   5   3  14        3.34       -2.19      4.17 o 
  -4   4  14       16.33       19.23      7.35 o 
  -3   4  14       24.56       33.69      5.60 o 
  -2   4  14        0.34       -3.61      3.61 o 
  -1   4  14       47.54       43.28      5.31 o 
   0   4  14        3.11        3.30      2.92 o 
   1   4  14       48.53       59.41      7.54 o 
   2   4  14       12.75       14.53      3.42 o 
   3   4  14       29.93       29.51      4.07 o 
   4   4  14        1.67        2.98      3.41 o 
   5   4  14        0.01       -1.04      4.64 o 
  -3   5  14       21.76       24.39      5.48 o 
  -2   5  14       19.42       20.92      4.90 o 
  -1   5  14       13.26       10.81      4.36 o 
   0   5  14        7.06        7.52      4.23 o 
   1   5  14       19.17       14.96      5.87 o 
   2   5  14        0.59       -0.81      2.34 o 
   3   5  14       44.47       47.51      3.93 o 
   4   5  14        0.00       -1.35      3.31 o 
  -3   6  14        1.95        7.03      4.96 o 
  -2   6  14       10.89       17.03     16.00 o 
  -1   6  14       37.54       35.62      6.24 o 
   0   6  14       18.81       21.89      4.81 o 
   1   6  14        0.21       -3.90      5.16 o 
   2   6  14        0.23       -3.18      4.08 o 
   3   6  14        6.21        4.40      3.96 o 
   4   6  14        0.03        0.70      3.49 o 
  -2   7  14       10.65       14.98      5.44 o 
  -1   7  14        4.26        3.56      4.63 o 
   0   7  14        2.10        0.92      6.38 o 
   1   7  14        0.88        4.43      6.02 o 
   2   7  14        2.77        9.17      5.36 o 
   3   7  14        1.46       -1.03      4.51 o 
  -1   8  14        2.43        2.92      4.91 o 
   0   8  14        5.81       13.59      5.37 o 
   1   8  14        0.04       -6.22      6.22 o 
   2   8  14       10.00        2.59      4.48 o 
   3   8  14        0.87        4.33      4.94 o 
   0   9  14        2.15       10.24      8.13 o 
   1   9  14        1.66        7.75      7.57 o 
  -1  -5  15        0.14        2.15      3.76 o 
   0  -5  15        2.39        1.63      3.08 o 
   1  -5  15        0.18        2.94      4.34 o 
  -2  -4  15        0.25       -0.82      3.17 o 
  -1  -4  15        1.97        4.52      2.96 o 
   0  -4  15        0.68       -1.58      2.75 o 
   1  -4  15        5.17        9.13      3.66 o 
   2  -4  15        7.61       12.54      4.70 o 
  -3  -3  15        0.03        4.96      3.94 o 
  -2  -3  15        2.74        5.20      3.59 o 
  -1  -3  15        1.25        1.36      2.40 o 
   0  -3  15        0.56       -2.91      2.91 o 
   1  -3  15        4.82        7.85      2.85 o 
   2  -3  15        0.40        1.65      4.79 o 
   3  -3  15        0.09        7.95      6.47 o 
  -3  -2  15        3.26        9.89      6.52 o 
  -2  -2  15        0.05        3.93      2.75 o 
  -1  -2  15        4.59        5.85      2.36 o 
   0  -2  15        0.01       -0.13      2.21 o 
   1  -2  15        0.07       -2.31      2.31 o 
   2  -2  15        1.09       -1.89      2.49 o 
   3  -2  15        5.41       18.20      6.85 o 
   4  -2  15       17.32       11.56      7.31 o 
  -3  -1  15        2.94        2.00      6.32 o 
  -2  -1  15        3.40        2.20      2.77 o 
  -1  -1  15       17.60       22.44      3.12 o 
   0  -1  15        2.97        3.09      2.07 o 
   1  -1  15        0.81        0.83      2.08 o 
   2  -1  15        5.66        8.71      3.02 o 
   3  -1  15        0.23       -0.76      2.75 o 
   4  -1  15       10.27       12.30      5.16 o 
  -4   0  15        0.50       -0.30      8.69 o 
  -3   0  15       14.14       21.50      5.63 o 
  -2   0  15        0.00       -3.00      3.00 o 
  -1   0  15       11.91       11.58      2.70 o 
   0   0  15        3.84        3.64      1.97 o 
   1   0  15        0.48       -1.95      2.35 o 
   2   0  15       26.55       27.44      3.35 o 
   3   0  15        4.06        4.60      2.71 o 
   4   0  15        5.04        7.26      3.08 o 
  -4   1  15        1.37       -3.89      5.37 o 
  -3   1  15       25.32       31.16      6.04 o 
  -2   1  15        0.77        0.63      3.17 o 
  -1   1  15       27.53       36.63      4.18 o 
   0   1  15        5.42        4.06      2.17 o 
   1   1  15        7.13        8.37      2.01 o 
   2   1  15       68.44       71.17      3.63 o 
   3   1  15        8.85       10.44      2.73 o 
   4   1  15        4.77        4.41      3.61 o 
  -4   2  15        2.64        3.30      6.09 o 
  -3   2  15       22.70       18.07      5.54 o 
  -2   2  15        0.12       -1.23      4.45 o 
  -1   2  15       22.53       25.02      3.28 o 
   0   2  15        0.13        2.42      2.87 o 
   1   2  15       11.58        5.41      1.85 o 
   2   2  15       10.06        6.21      2.26 o 
   3   2  15       13.64       17.18      2.68 o 
   4   2  15        0.04        0.93      3.30 o 
  -3   3  15       24.18       31.55      5.04 o 
  -2   3  15        3.14        2.35      3.42 o 
  -1   3  15       25.88       19.52      3.87 o 
   0   3  15        0.06        0.07      2.88 o 
   1   3  15       27.19       32.04      3.33 o 
   2   3  15        4.16        1.87      2.62 o 
   3   3  15       46.62       50.26      4.22 o 
   4   3  15        0.03       -2.93      2.93 o 
  -3   4  15        4.62       13.65      5.01 o 
  -2   4  15        2.51        1.97      4.25 o 
  -1   4  15       24.27       23.07      6.41 o 
   0   4  15        0.58        1.08      5.16 o 
   1   4  15        0.14        2.47      3.16 o 
   2   4  15        1.05       -0.78      2.53 o 
   3   4  15        0.23       -0.33      2.55 o 
   4   4  15        1.05        4.59      3.83 o 
  -3   5  15        7.75        4.97      4.89 o 
  -2   5  15        0.37        2.28      4.58 o 
  -1   5  15       15.78       17.52      4.95 o 
   0   5  15        0.07        3.55      4.95 o 
   1   5  15        0.38        1.12      3.68 o 
   2   5  15        0.07       -0.33      3.44 o 
   3   5  15        0.00        2.99      2.75 o 
   4   5  15        1.70        5.05      3.90 o 
  -2   6  15        1.29        0.78      4.83 o 
  -1   6  15        1.25        2.03      4.52 o 
   0   6  15        0.12       -2.90      4.08 o 
   1   6  15        0.77        2.91      5.96 o 
   2   6  15        7.94       10.32      4.73 o 
   3   6  15        0.02       -3.38      3.38 o 
  -2   7  15        0.09        1.91      8.25 o 
  -1   7  15       24.03       23.58      5.73 o 
   0   7  15        0.65        6.88      4.93 o 
   1   7  15        5.04       11.02      7.01 o 
   2   7  15        6.18        5.08      4.76 o 
   3   7  15        0.01        0.31      4.76 o 
   0   8  15        7.63        4.57      5.09 o 
   1   8  15        6.99       10.92      7.75 o 
   2   8  15        0.73        6.06      4.99 o 
  -1  -4  16        0.11        3.10      3.25 o 
   0  -4  16        2.00        5.36      3.23 o 
   1  -4  16        0.20       -0.97      2.84 o 
  -2  -3  16        4.67       14.25      4.14 o 
  -1  -3  16       11.84       18.40      3.90 o 
   0  -3  16        0.00       -0.81      2.66 o 
   1  -3  16        1.22        2.89      2.83 o 
   2  -3  16        0.87        1.01      2.85 o 
  -2  -2  16        0.57       -2.94      2.94 o 
  -1  -2  16        2.17        4.89      2.93 o 
   0  -2  16        4.77        2.22      2.80 o 
   1  -2  16        1.84       11.37      3.09 o 
   2  -2  16       12.90       19.27      5.26 o 
   3  -2  16        6.03        5.16      4.45 o 
  -3  -1  16        6.16        7.84     15.60 o 
  -2  -1  16        0.12        0.51      2.91 o 
  -1  -1  16        1.44        3.94      2.72 o 
   0  -1  16        0.04       -0.17      2.20 o 
   1  -1  16        1.86        3.84      2.55 o 
   2  -1  16        3.00       -1.77      2.95 o 
   3  -1  16        0.23       -0.43      3.37 o 
  -3   0  16        7.50       11.47      5.70 o 
  -2   0  16        0.17       -0.94      3.39 o 
  -1   0  16        0.52        2.41      2.58 o 
   0   0  16        3.53        3.53      2.17 o 
   1   0  16        0.80        0.34      2.23 o 
   2   0  16        1.10        0.83      2.55 o 
   3   0  16        4.69        8.17      3.11 o 
   4   0  16        3.90        2.64      3.62 o 
  -3   1  16        4.46        5.04      8.80 o 
  -2   1  16        0.33        2.99      4.32 o 
  -1   1  16        0.11       -1.91      3.17 o 
   0   1  16       18.20       18.35      3.08 o 
   1   1  16        1.93        1.18      1.96 o 
   2   1  16        9.68        8.32      2.45 o 
   3   1  16        0.27       -2.41      3.17 o 
   4   1  16        1.30       -1.84      3.58 o 
  -3   2  16        6.84       12.53      5.47 o 
  -2   2  16        3.29        2.64      4.52 o 
  -1   2  16        6.74        9.83      3.50 o 
   0   2  16       19.87       22.05      3.31 o 
   1   2  16        1.62        2.00      2.10 o 
   2   2  16        7.71       11.66      2.57 o 
   3   2  16        1.76        4.19      2.49 o 
   4   2  16        0.37        3.21      3.64 o 
  -3   3  16        1.18        5.96      5.12 o 
  -2   3  16       18.54       16.00      4.28 o 
  -1   3  16        4.50        8.99      3.68 o 
   0   3  16       28.88       22.29      4.40 o 
   1   3  16        4.09       -0.17      3.61 o 
   2   3  16        0.66        3.13      2.73 o 
   3   3  16        2.29        1.85      2.49 o 
   4   3  16        1.03        4.11      3.64 o 
  -3   4  16        3.22        1.32      5.07 o 
  -2   4  16        6.44        2.45      3.97 o 
  -1   4  16        4.76        5.62      3.60 o 
   0   4  16        3.82       -3.77      3.77 o 
   1   4  16        7.29        7.02      3.56 o 
   2   4  16        2.14        0.90      2.76 o 
   3   4  16        0.00        1.35      2.85 o 
   4   4  16        6.23        6.63      4.16 o 
  -2   5  16        9.28        9.43      5.20 o 
  -1   5  16       30.83       34.97      9.84 o 
   0   5  16        2.82       -2.25      5.68 o 
   1   5  16        7.64       10.84      5.74 o 
   2   5  16        6.89        8.61      3.75 o 
   3   5  16        1.68        4.35      3.11 o 
  -2   6  16        5.36        4.33      5.47 o 
  -1   6  16       11.22       12.40      5.56 o 
   0   6  16       11.80        6.35      6.72 o 
   1   6  16        2.16        1.08      4.54 o 
   2   6  16        1.61       -2.04      4.33 o 
   3   6  16        0.19        2.17      3.89 o 
  -1   7  16        5.02        8.46      5.56 o 
   0   7  16        0.04       -3.23      5.18 o 
   1   7  16        0.13        4.96      7.01 o 
   2   7  16        0.42        4.50      4.87 o 
  -1  -3  17        0.08        2.26      3.70 o 
   0  -3  17        1.14        0.26      3.58 o 
   1  -3  17        0.02       -0.08      3.02 o 
  -2  -2  17        0.09       -0.87      3.73 o 
  -1  -2  17        1.03       -2.14      2.96 o 
   0  -2  17        4.20        6.23      3.05 o 
   1  -2  17        2.68        0.18      2.80 o 
   2  -2  17        2.50        3.34      3.81 o 
  -2  -1  17        0.05        2.29      4.05 o 
  -1  -1  17        3.88        0.62      2.96 o 
   0  -1  17       11.14       16.21      3.02 o 
   1  -1  17        0.03       -0.02      3.85 o 
   2  -1  17        2.13       -2.10      3.25 o 
   3  -1  17        6.42       -0.98      4.17 o 
  -2   0  17       10.52        7.12      4.10 o 
  -1   0  17        0.01        0.37      2.77 o 
   0   0  17       19.63       17.76      3.28 o 
   1   0  17        0.01        3.14      2.44 o 
   2   0  17       21.82       31.29      5.66 o 
   3   0  17        0.30        2.00      3.57 o 
  -2   1  17        7.77        7.96      5.08 o 
  -1   1  17        0.10       -1.21      3.39 o 
   0   1  17       18.98       17.32      3.60 o 
   1   1  17        0.42        1.26      2.66 o 
   2   1  17        0.59       -0.22      2.41 o 
   3   1  17        1.47        2.33      3.72 o 
  -2   2  17       15.97       13.10      5.43 o 
  -1   2  17        7.47       10.04      4.03 o 
   0   2  17        3.17        4.94      3.03 o 
   1   2  17        2.60        4.81      2.85 o 
   2   2  17        1.08       -0.41      2.36 o 
   3   2  17        2.73        6.25      3.12 o 
  -2   3  17        5.89        2.46      5.07 o 
  -1   3  17        3.26        4.96      4.63 o 
   0   3  17        2.71        4.55      3.12 o 
   1   3  17        0.01       -3.05      3.27 o 
   2   3  17        4.36        3.59      3.06 o 
   3   3  17        2.20       -2.73      3.02 o 
  -2   4  17       14.76       19.51      4.71 o 
  -1   4  17        8.15        8.15      4.05 o 
   0   4  17        1.61        4.11      6.11 o 
   1   4  17        2.69        6.43      5.12 o 
   2   4  17        1.84       -0.97      3.55 o 
   3   4  17        3.66        1.58      3.12 o 
  -1   5  17        0.23        1.22      3.95 o 
   0   5  17        3.72       11.01      7.31 o 
   1   5  17        4.29        3.83      4.49 o 
   2   5  17        5.30        4.16      3.92 o 
   3   5  17        0.01        4.83      5.82 o 
  -1   6  17        0.85        1.16      4.96 o 
   0   6  17        0.70        2.34      6.98 o 
   1   6  17        0.25        0.33      4.71 o 
   2   6  17        6.67       10.47      5.17 o 
  -1  -1  18        2.46        4.67      3.26 o 
   0  -1  18        2.90        5.39      3.20 o 
   1  -1  18        5.31        8.62      3.25 o 
  -1   0  18        0.91       -1.58      3.03 o 
   0   0  18        0.40        1.40      2.87 o 
   1   0  18        5.02        5.05      3.43 o 
   2   0  18        0.02       -1.80      3.29 o 
  -1   1  18        0.02        1.35      3.96 o 
   0   1  18        2.32        5.52      3.00 o 
   1   1  18        1.86        4.17      3.56 o 
   2   1  18        5.40        9.38      3.74 o 
  -1   2  18        2.29        7.75      4.16 o 
   0   2  18        0.06        8.22      4.04 o 
   1   2  18        7.44       13.70      4.06 o 
   2   2  18        1.40        1.29      2.73 o 
  -1   3  18        2.51        2.19      5.00 o 
   0   3  18        2.74        0.68      3.35 o 
   1   3  18        4.58        4.57      3.94 o 
   2   3  18        1.89       -0.47      3.72 o 
  -1   4  18        2.52        0.82      5.21 o 
   0   4  18        0.55        0.92      6.85 o 
   1   4  18        8.07       12.55      4.45 o 
   2   4  18        4.40       13.91      4.32 o 
   0   5  18        7.33       17.07      8.11 o 
   1   5  18        0.22       -0.36      7.71 o 
                                                 
